# Supplementary material for: Diapause and Anoxia-Induced Quiescence Are Unique States in Embryos of the Annual Killifish, Austrofundulus limnaeus
Source: Biomolecules. 2025 Apr 1;15(4):515. doi: 10.3390/biom15040515 (PMC12024583; doi:10.3390/biom15040515)
Supplement: Supplementary file 1 [file biomolecules-15-00515-s001.zip]

Archive with 10 entries (10 files):
- Table S10_Clouseretal2025.xlsx
- Table S1_Clouseretal2025.xlsx
- Table S2_Clouseretal2025.xlsx
- Table S3_Clouseretal2025.xlsx
- Table S4_Clouseretal2025.xlsx
- Table S5_Clouseretal2025.xlsx
- Table S6_Clouseretal2025.xlsx
- Table S7_Clouseretal2025.xlsx
- Table S8_Clouseretal2025.xlsx
- Table S9_Clouseretal2025.xlsx
