# Supplementary material for: Diapause and Anoxia-Induced Quiescence Are Unique States in Embryos of the Annual Killifish, Austrofundulus limnaeus
Source: Biomolecules. 2025 Apr 1;15(4):515. doi: 10.3390/biom15040515 (PMC12024583; doi:10.3390/biom15040515)
Supplement: Supplementary file 1 [file biomolecules-15-00515-s001.zip › Table S1_Clouseretal2025.xlsx]

## Sheet: Sheet1
Library	Treatment	# Embryos	Concentration (uL/ng)	A260	A280	Ratio	Vol (uL)	Total RNA (µg)	NCBI Biosample	Total Read Pairs	Both Surviving	Forward-only	Reverse-only	Dropped	Paired alignments	Single alignments
81	t=0	20	227.28	0.2841	0.1361	2.09	20	4.5456	SAMN03610192	47445971	45982420	1275289	110393	77869	0.968	0.9307
86	t=0	20	241.52	0.3019	0.1441	2.1	20	4.8304	SAMN03610193	47621627	37218000	2591779	3185581	4626267	0.9579	0.9078
101	t=0	20	225.52	0.2819	0.1366	2.06	20	4.5104	SAMN03610194	52347366	50198231	1047319	833368	268448	0.9668	0.9092
102	t=0	20	209.84	0.2623	0.1266	2.07	20	4.1968	SAMN03610195	49581670	47873565	998059	540997	169049	0.9661	0.919
82	4 hr anoxia	20	211.28	0.2641	0.125	2.11	20	4.2256	SAMN03610220	36158754	35816227	136065	39656	166806	0.9652	0.8673
89	4 hr anoxia	20	418.4	0.523	0.2587	2.02	20	8.368	SAMN03610221	48672336	48280331	232427	37194	122384	0.9701	0.9345
91	4 hr anoxia	20	203.84	0.2548	0.1227	2.08	20	4.0768	SAMN03610222	53220853	52790747	149140	52281	228685	0.9673	0.8759
104	4 hr anoxia	20	208.24	0.2603	0.1259	2.07	20	4.1648	SAMN03610223	45810758	44933266	169215	50883	657394	0.9643	0.8511
98	24 hr recovery	20	199.6	0.2495	0.1201	2.08	20	3.992	SAMN03610228	43601630	39543235	201454	50044	3806897	0.9693	0.8731
112	24 hr recovery	20	200.4	0.2505	0.1176	2.13	20	4.008	SAMN03610229	53894160	53615153	147095	52468	79444	0.9711	0.8905
118	24 hr recovery	20	209.84	0.2623	0.1244	2.11	20	4.1968	SAMN03610230	49793015	49429087	170516	49692	143720	0.971	0.876
119	24 hr recovery	20	339.2	0.424	0.2009	2.11	20	6.784	SAMN03610231	44930076	44593982	231623	38356	66115	0.9709	0.9871
92	24 hr anoxia	20	198	0.2475	0.12	2.06	20	3.96	SAMN03610196	50938454	48134682	932253	438478	1433041	0.9638	0.8982
94	24 hr anoxia	20	211.76	0.2647	0.1305	2.03	20	4.2352	SAMN03610197	58512884	43038468	1987987	1785017	11701412	0.96	0.9066
108	24 hr anoxia	20	221.44	0.2768	0.1355	2.04	20	4.4288	SAMN03610198	66299575	64673637	921430	554843	149665	0.9679	0.9102
114	24 hr anoxia	20	210.56	0.2632	0.1231	2.14	20	4.2112	SAMN03610199	60571594	58296661	1397026	631575	246332	0.9663	0.9102
96	2 hr recovery	20	201.2	0.2515	0.1195	2.1	20	4.024	SAMN03610226	33490620	33181517	124878	44143	140082	0.9668	0.862
97	2 hr recovery	20	206.72	0.2584	0.1346	1.92	20	4.1344	SAMN03610227	31500683	30972935	163535	23441	340772	0.9685	0.932
110	2 hr recovery	20	200.32	0.2504	0.1205	2.08	20	4.0064	SAMN03610224	50930894	50536750	192649	53358	148137	0.9673	0.8767
111	2 hr recovery	20	203.44	0.2543	0.1243	2.05	20	4.0688	SAMN03610225	56352713	55932093	190060	58435	172125	0.9686	0.8781
