# Supplementary material for: Diapause and Anoxia-Induced Quiescence Are Unique States in Embryos of the Annual Killifish, Austrofundulus limnaeus
Source: Biomolecules. 2025 Apr 1;15(4):515. doi: 10.3390/biom15040515 (PMC12024583; doi:10.3390/biom15040515)
Supplement: Supplementary file 1 [file biomolecules-15-00515-s001.zip › Table S2_Clouseretal2025.xlsx]

## Sheet: Sheet1
EnsemblID_Hs	Gene_Hs	Locus_Al	description_Al	Ave FPKM
ENSG00000109971	HSPA8	LOC106535866	PREDICTED: heat shock cognate 70 kDa protein	17501.5
ENSG00000198938	MT-CO3	COIII	#N/A	13337.6
#N/A	#N/A	LOC106513764	#N/A	9747.61
ENSG00000177984	LCN15	LOC106517545	PREDICTED: lipocalin-like	8962.52
ENSG00000143947	#N/A	rps27a	PREDICTED: ubiquitin-40S ribosomal protein S27a	8231.35
ENSG00000198804	MT-CO1	COI	#N/A	7680.11
ENSG00000142676	RPL11	rpl11	PREDICTED: 60S ribosomal protein L11	7387.59
ENSG00000145192	AHSG	ahsg	PREDICTED: alpha-2-HS-glycoprotein	7091.48
ENSG00000171863	RPS7	rps7	PREDICTED: 40S ribosomal protein S7	6763.74
ENSG00000164587	RPS14	rps14	PREDICTED: 40S ribosomal protein S14	6719.2
ENSG00000156508	EEF1A1	LOC106529138	PREDICTED: elongation factor 1-alpha-like	6520.81
ENSG00000198899	MT-ATP6	ATPase6	#N/A	6356.76
ENSG00000112306	RPS12	rps12	PREDICTED: 40S ribosomal protein S12	6318.27
ENSG00000170315	UBB	ubb	PREDICTED: polyubiquitin-B	5988.52
ENSG00000142541	#N/A	rpl13a	PREDICTED: 60S ribosomal protein L13a	5931.47
ENSG00000133112	#N/A	tpt1	PREDICTED: translationally-controlled tumor protein	5779.47
ENSG00000142937	RPS8	rps8	PREDICTED: 40S ribosomal protein S8	5729.05
ENSG00000100362	PVALB	LOC106531825	PREDICTED: parvalbumin beta	5718.53
ENSG00000161016	#N/A	rpl8	PREDICTED: 60S ribosomal protein L8	5605.05
ENSG00000197728	RPS26	rps26	PREDICTED: 40S ribosomal protein S26, partial	5461.98
ENSG00000147604	RPL7	rpl7	PREDICTED: 60S ribosomal protein L7	5247.65
ENSG00000115386	REG1A	LOC106524240	PREDICTED: galactose-specific lectin nattectin-like	5044.06
ENSG00000148303	RPL7A	rpl7a	PREDICTED: 60S ribosomal protein L7a	4976.79
ENSG00000125691	#N/A	rpl23	PREDICTED: 60S ribosomal protein L23	4974.61
ENSG00000182774	RPS17	LOC106527967	PREDICTED: 40S ribosomal protein S17, partial	4933.04
ENSG00000197756	RPL37A	rpl37a	PREDICTED: 60S ribosomal protein L37a	4914.98
ENSG00000168028	#N/A	rpsa	PREDICTED: 40S ribosomal protein SA	4673.26
ENSG00000188846	RPL14	rpl14	PREDICTED: 60S ribosomal protein L14	4657.69
ENSG00000008988	#N/A	rps20	PREDICTED: 40S ribosomal protein S20 isoform X1	4597.85
ENSG00000149806	FAU	fau	PREDICTED: ubiquitin-like protein fubi and ribosomal protein S30	4554.18
ENSG00000163682	#N/A	rpl9	PREDICTED: 60S ribosomal protein L9 isoform X1	4552.22
ENSG00000136942	RPL35	rpl35	PREDICTED: 60S ribosomal protein L35	4474.87
ENSG00000167526	#N/A	rpl13	PREDICTED: 60S ribosomal protein L13	4461.93
ENSG00000132446	FTHL17	LOC106526789	PREDICTED: ferritin, middle subunit	4445.34
ENSG00000177954	RPS27	LOC106520876	PREDICTED: 40S ribosomal protein S27 isoform X1	4433.62
ENSG00000182899	RPL35A	rpl35a	PREDICTED: 60S ribosomal protein L35a	4367.7
ENSG00000254772	EEF1G	eef1g	PREDICTED: elongation factor 1-gamma, partial	4334.56
ENSG00000198712	MT-CO2	COII	#N/A	4172.89
ENSG00000129824	RPS4Y1	rps4x	PREDICTED: 40S ribosomal protein S4, X isoform	4134.88
ENSG00000128422	#N/A	LOC106518780	PREDICTED: keratin, type I cytoskeletal 19-like	4019
ENSG00000122406	RPL5	LOC106522039	PREDICTED: 60S ribosomal protein L5	3971.59
ENSG00000140988	RPS2	rps2	PREDICTED: 40S ribosomal protein S2	3944.74
ENSG00000186468	RPS23	rps23	PREDICTED: 40S ribosomal protein S23	3943.32
ENSG00000109475	#N/A	rpl34	PREDICTED: 60S ribosomal protein L34	3941.18
ENSG00000174444	RPL4	rpl4	PREDICTED: 60S ribosomal protein L4	3932.2
ENSG00000233927	RPS28	rps28	PREDICTED: 40S ribosomal protein S28	3871.14
ENSG00000113328	CCNG1	ccng1	PREDICTED: cyclin-G1	3864.51
ENSG00000105640	RPL18A	rpl18a	PREDICTED: 60S ribosomal protein L18a	3824.1
ENSG00000174748	#N/A	rpl15	PREDICTED: LOW QUALITY PROTEIN: 60S ribosomal protein L15	3820.01
ENSG00000089009	#N/A	rpl6	PREDICTED: 60S ribosomal protein L6	3792.5
ENSG00000118181	RPS25	rps25	PREDICTED: 40S ribosomal protein S25	3779.83
ENSG00000106211	#N/A	hspb1	PREDICTED: heat shock protein beta-1	3671.25
ENSG00000145592	RPL37	rpl37	PREDICTED: 60S ribosomal protein L37	3631.42
ENSG00000105193	RPS16	rps16	PREDICTED: 40S ribosomal protein S16	3623.18
ENSG00000198727	MT-CYB	Cytb	#N/A	3580.52
ENSG00000131469	#N/A	rpl27	PREDICTED: 60S ribosomal protein L27	3579.57
ENSG00000063177	RPL18	rpl18	PREDICTED: 60S ribosomal protein L18	3518.08
ENSG00000198886	MT-ND4	ND4	#N/A	3510.02
ENSG00000108107	#N/A	rpl28	PREDICTED: 60S ribosomal protein L28	3454.92
ENSG00000132446	FTHL17	LOC106534834	PREDICTED: ferritin, heavy subunit	3454.74
ENSG00000166441	RPL27A	rpl27a	PREDICTED: 60S ribosomal protein L27a	3409.75
ENSG00000145425	RPS3A	rps3a	PREDICTED: 40S ribosomal protein S3a	3349.16
ENSG00000083845	RPS5	rps5	PREDICTED: 40S ribosomal protein S5	3277.11
ENSG00000096150	RPS18	rps18	PREDICTED: 40S ribosomal protein S18	3259.64
ENSG00000149273	RPS3	rps3	PREDICTED: 40S ribosomal protein S3	3250.69
ENSG00000114391	#N/A	rpl24	PREDICTED: 60S ribosomal protein L24	3236.33
ENSG00000164587	RPS14	LOC106511510	PREDICTED: 40S ribosomal protein S14-like	3176.74
ENSG00000037241	RPL26L1	LOC106521912	PREDICTED: 60S ribosomal protein L26	3101.69
ENSG00000138326	#N/A	rps24	PREDICTED: 40S ribosomal protein S24 isoform X1	3051.17
ENSG00000198755	RPL10A	rpl10a	PREDICTED: 60S ribosomal protein L10a	3040.93
ENSG00000147403	#N/A	rpl10	PREDICTED: 60S ribosomal protein L10	3035.68
ENSG00000170889	RPS9	rps9	PREDICTED: 40S ribosomal protein S9	3029.01
ENSG00000071082	RPL31	rpl31	PREDICTED: 60S ribosomal protein L31	3005.12
ENSG00000197958	RPL12	rpl12	PREDICTED: 60S ribosomal protein L12	2963.76
ENSG00000070756	#N/A	LOC106534504	PREDICTED: polyadenylate-binding protein 1-like	2956.67
ENSG00000137154	RPS6	rps6	PREDICTED: 40S ribosomal protein S6	2940.5
ENSG00000118137	APOA1	apoa4	PREDICTED: apolipoprotein A-IV	2916.96
ENSG00000100316	RPL3	LOC106518874	PREDICTED: 60S ribosomal protein L3	2912.84
ENSG00000167658	EEF2	LOC106515015	PREDICTED: elongation factor 2-like isoform X1	2910.21
ENSG00000089157	RPLP0	rplp0	PREDICTED: 60S acidic ribosomal protein P0	2894.91
ENSG00000105372	RPS19	LOC106523754	PREDICTED: 40S ribosomal protein S19	2889.75
ENSG00000122026	#N/A	rpl21	PREDICTED: 60S ribosomal protein L21	2822.25
ENSG00000137818	RPLP1	rplp1	PREDICTED: 60S acidic ribosomal protein P1	2786.27
ENSG00000110700	RPS13	rps13	PREDICTED: 40S ribosomal protein S13	2773.2
ENSG00000114942	EEF1B2	eef1b2	PREDICTED: elongation factor 1-beta	2770.6
ENSG00000108298	#N/A	LOC106527632	PREDICTED: 60S ribosomal protein L19	2727.04
ENSG00000215472	RPL17-C18orf32	rpl17	PREDICTED: 60S ribosomal protein L17	2705.8
ENSG00000198242	RPL23A	rpl23a	PREDICTED: 60S ribosomal protein L23a	2676.59
ENSG00000144713	RPL32	rpl32	PREDICTED: 60S ribosomal protein L32	2615.36
ENSG00000090382	#N/A	lyz	PREDICTED: lysozyme C	2579.23
ENSG00000130255	RPL36	rpl36	PREDICTED: 60S ribosomal protein L36	2577.2
ENSG00000184009	#N/A	LOC106535353	PREDICTED: actin, cytoplasmic 1	2524.02
ENSG00000162244	RPL29	rpl29	PREDICTED: 60S ribosomal protein L29	2512.14
ENSG00000115268	#N/A	rps15	PREDICTED: 40S ribosomal protein S15	2493.9
ENSG00000257529	RPL36A-HNRNPH2	LOC106514001	PREDICTED: 60S ribosomal protein L36a	2491.18
#N/A	#N/A	LOC106519283	#N/A	2468.43
ENSG00000204628	RACK1	gnb2l1	PREDICTED: guanine nucleotide-binding protein subunit beta-2-like 1	2373.15
ENSG00000124614	#N/A	rps10	PREDICTED: 40S ribosomal protein S10	2367.33
ENSG00000221983	UBA52	uba52	PREDICTED: ubiquitin-60S ribosomal protein L40	2349.12
ENSG00000116251	RPL22	LOC106511333	PREDICTED: 60S ribosomal protein L22	2336.34
ENSG00000096384	HSP90AB1	hsp90ab1	PREDICTED: heat shock protein HSP 90-beta	2277.02
ENSG00000177600	RPLP2	LOC106517678	PREDICTED: 60S acidic ribosomal protein P2-like	2162.35
ENSG00000198695	MT-ND6	ND6	#N/A	2160.92
ENSG00000213741	#N/A	rps29	PREDICTED: 40S ribosomal protein S29	1967.63
ENSG00000065978	YBX1	ybx1	PREDICTED: nuclease-sensitive element-binding protein 1 isoform X1	1963.61
ENSG00000145741	#N/A	LOC106523223	PREDICTED: transcription factor BTF3	1943.58
ENSG00000182774	RPS17	LOC106512994	PREDICTED: 40S ribosomal protein S17-like	1870.51
ENSG00000163923	RPL39L	rpl39	PREDICTED: 60S ribosomal protein L39	1863.89
ENSG00000198899	MT-ATP6	LOC106511530	PREDICTED: ATP synthase subunit a-like	1832.81
ENSG00000142534	RPS11	rps11	PREDICTED: 40S ribosomal protein S11	1828.56
ENSG00000115386	REG1A	LOC106524241	PREDICTED: ladderlectin-like	1827.42
ENSG00000171858	RPS21	rps21	PREDICTED: 40S ribosomal protein S21	1822.19
ENSG00000177600	RPLP2	LOC106530376	PREDICTED: 60S acidic ribosomal protein P2-like	1782.95
ENSG00000198763	MT-ND2	ND2	#N/A	1644.43
#N/A	#N/A	LOC106524521	#N/A	1626.82
ENSG00000099622	CIRBP	cirbp	PREDICTED: cold-inducible RNA-binding protein	1577.35
ENSG00000134419	RPS15A	rps15a	PREDICTED: 40S ribosomal protein S15a	1569.71
ENSG00000239672	#N/A	LOC106524395	PREDICTED: nucleoside diphosphate kinase B-like	1565.67
ENSG00000196531	#N/A	LOC106535589	PREDICTED: nascent polypeptide-associated complex subunit alpha, muscle-specific form-like	1564.39
ENSG00000115386	REG1A	LOC106530118	PREDICTED: ladderlectin-like	1558.88
ENSG00000156482	RPL30	rpl30	PREDICTED: 60S ribosomal protein L30	1549.93
#N/A	#N/A	LOC106521102	PREDICTED: uncharacterized protein LOC106521102	1535.33
ENSG00000198888	MT-ND1	ND1	#N/A	1506.75
ENSG00000013441	#N/A	LOC106517582	PREDICTED: dual specificity protein kinase CLK4-like	1471.25
ENSG00000164346	NSA2	nsa2	PREDICTED: ribosome biogenesis protein NSA2 homolog	1458.06
ENSG00000108179	PPIF	LOC106527827	PREDICTED: peptidyl-prolyl cis-trans isomerase-like	1410.87
#N/A	#N/A	LOC106512408	#N/A	1373.96
ENSG00000104529	EEF1D	LOC106532782	PREDICTED: elongation factor 1-delta-like isoform X1	1345.64
ENSG00000126432	PRDX5	prdx5	PREDICTED: peroxiredoxin-5, mitochondrial	1332.12
#N/A	#N/A	LOC106529140	#N/A	1290.22
ENSG00000137876	#N/A	rsl24d1	PREDICTED: probable ribosome biogenesis protein RLP24	1236.88
#N/A	#N/A	LOC106519013	#N/A	1227.98
ENSG00000090512	FETUB	LOC106526003	PREDICTED: kininogen-1-like	1212.82
ENSG00000120438	TCP1	tcp1	PREDICTED: T-complex protein 1 subunit alpha	1148.24
ENSG00000107937	GTPBP4	gtpbp4	PREDICTED: nucleolar GTP-binding protein 1	1140.67
ENSG00000187193	MT1X	LOC106536745	PREDICTED: metallothionein	1139.51
ENSG00000198786	MT-ND5	ND5	#N/A	1105.97
ENSG00000111142	METAP2	LOC106535454	PREDICTED: methionine aminopeptidase 2-like	1095.75
ENSG00000117616	RSRP1	rsrp1	PREDICTED: arginine/serine-rich protein 1	1030.59
ENSG00000281310	#N/A	LOC106532067	PREDICTED: glutathione S-transferase A-like	995.019
ENSG00000130203	APOE	apoe	PREDICTED: apolipoprotein E	974.244
#N/A	#N/A	LOC106526867	#N/A	955.553
ENSG00000198840	MT-ND3	ND3	#N/A	952.471
ENSG00000005022	SLC25A5	LOC106526139	PREDICTED: ADP/ATP translocase 2-like	942.997
ENSG00000111640	GAPDH	LOC106519604	PREDICTED: glyceraldehyde-3-phosphate dehydrogenase-like	891.661
#N/A	#N/A	LOC106534279	PREDICTED: methionine aminopeptidase 2-like, partial	879.51
#N/A	#N/A	LOC106537128	#N/A	863.763
ENSG00000140367	UBE2Q2	LOC106526824	PREDICTED: ubiquitin-conjugating enzyme E2 Q2-like isoform X1	845.669
ENSG00000135480	#N/A	LOC106525573	PREDICTED: keratin, type II cytoskeletal 8-like	825.581
ENSG00000130203	APOE	LOC106523749	PREDICTED: apolipoprotein A-I-like	820.382
ENSG00000131143	#N/A	LOC106535105	PREDICTED: cytochrome c oxidase subunit 4 isoform 1, mitochondrial	749.107
ENSG00000147677	#N/A	eif3h	PREDICTED: eukaryotic translation initiation factor 3 subunit H	743.255
#N/A	#N/A	12S	#N/A	740.514
ENSG00000136872	#N/A	LOC106517292	PREDICTED: fructose-bisphosphate aldolase B	725.369
ENSG00000173812	EIF1	LOC106536866	PREDICTED: eukaryotic translation initiation factor 1b	720.185
ENSG00000124570	#N/A	LOC106533678	PREDICTED: leukocyte elastase inhibitor-like	704.821
ENSG00000132507	EIF5A	LOC106533764	PREDICTED: eukaryotic translation initiation factor 5A-1-like	693.844
ENSG00000115386	REG1A	LOC106536988	PREDICTED: galactose-specific lectin nattectin-like	686.747
ENSG00000125534	PPDPF	ppdpf	PREDICTED: pancreatic progenitor cell differentiation and proliferation factor	683.776
ENSG00000154620	TMSB4Y	LOC106525723	PREDICTED: thymosin beta-12	681.302
ENSG00000106733	NMRK1	LOC106532964	PREDICTED: nicotinamide riboside kinase 2-like	671.85
#N/A	16S	16S	#N/A	665.769
ENSG00000166401	SERPINB8	LOC106533679	PREDICTED: serpin B8-like	651.29
ENSG00000128422	#N/A	LOC106528110	PREDICTED: keratin, type I cytoskeletal 13-like	646.618
ENSG00000145741	#N/A	btf3	PREDICTED: transcription factor BTF3	632.774
ENSG00000176046	#N/A	LOC106525414	PREDICTED: nuclear transcriptional regulator 1-like protein	628.29
ENSG00000205542	TMSB4X	tmsb15b	PREDICTED: thymosin beta-15B	625.345
ENSG00000104408	#N/A	eif3e	PREDICTED: eukaryotic translation initiation factor 3 subunit E	619.683
ENSG00000113369	ARRDC3	arrdc3	PREDICTED: arrestin domain-containing protein 3	618.452
#N/A	ND4L	ND4L	#N/A	605.355
ENSG00000075624	ACTB	LOC106531475	PREDICTED: actin, cytoplasmic 1-like	601.197
ENSG00000198786	MT-ND5	LOC106511533	PREDICTED: LOW QUALITY PROTEIN: NADH-ubiquinone oxidoreductase chain 5-like	595.932
#N/A	#N/A	LOC106532071	#N/A	575.707
ENSG00000115524	#N/A	sf3b1	PREDICTED: splicing factor 3B subunit 1	567.181
ENSG00000107625	#N/A	ddx21	PREDICTED: nucleolar RNA helicase 2	552.92
ENSG00000178982	EIF3K	eif3k	PREDICTED: eukaryotic translation initiation factor 3 subunit K isoform X1	533.503
ENSG00000115539	PDCL3	pdcl3	PREDICTED: phosducin-like protein 3	527.335
ENSG00000086289	EPDR1	LOC106527934	PREDICTED: ependymin-like	527.014
ENSG00000104695	PPP2CB	LOC106511248	PREDICTED: serine/threonine-protein phosphatase 2A catalytic subunit beta isoform isoform X1	510.704
#N/A	#N/A	LOC106510951	#N/A	508.693
ENSG00000100664	EIF5	eif5	PREDICTED: eukaryotic translation initiation factor 5	500.39
ENSG00000167468	#N/A	gpx4	PREDICTED: phospholipid hydroperoxide glutathione peroxidase, mitochondrial	481.495
#N/A	#N/A	LOC106512106	#N/A	467.102
ENSG00000004455	#N/A	ak2	PREDICTED: adenylate kinase 2, mitochondrial	465.995
ENSG00000197747	S100A10	LOC106520880	PREDICTED: protein S100-A10-like	463.229
ENSG00000108298	#N/A	LOC106516986	PREDICTED: 60S ribosomal protein L19-like	463.019
ENSG00000151552	#N/A	qdpr	PREDICTED: dihydropteridine reductase	461.863
ENSG00000135047	#N/A	LOC106533257	PREDICTED: cathepsin L1-like	460.819
ENSG00000166226	CCT2	cct2	PREDICTED: T-complex protein 1 subunit beta	453.224
ENSG00000176476	SGF29	sgf29	PREDICTED: SAGA-associated factor 29 homolog	450.11
ENSG00000122378	PRXL2A	LOC106517394	PREDICTED: redox-regulatory protein FAM213A-like	448.333
ENSG00000118816	#N/A	LOC106529109	PREDICTED: cyclin-I-like	434.061
ENSG00000175390	#N/A	LOC106520807	PREDICTED: eukaryotic translation initiation factor 3 subunit F-like	425.274
#N/A	ubiquitin-like	LOC106534642	#N/A	424.378
ENSG00000124172	ATP5F1E	atp5e	PREDICTED: ATP synthase subunit epsilon, mitochondrial	422.101
ENSG00000224916	APOC4-APOC2	apoc2	PREDICTED: apolipoprotein C-II	413.589
ENSG00000133226	#N/A	srrm1	PREDICTED: serine/arginine repetitive matrix protein 1 isoform X1	406.882
ENSG00000106927	AMBP	LOC106514565	PREDICTED: protein AMBP-like	396.615
ENSG00000170142	UBE2E1	LOC106534515	PREDICTED: ubiquitin-conjugating enzyme E2 E1	393.887
ENSG00000142168	#N/A	sod1	PREDICTED: superoxide dismutase	389.129
ENSG00000116754	#N/A	LOC106533763	PREDICTED: serine/arginine-rich splicing factor 11-like	382.972
ENSG00000130254	SAFB2	LOC106521564	PREDICTED: scaffold attachment factor B2-like	381.579
#N/A	#N/A	LOC106533156	#N/A	376.813
ENSG00000153048	CARHSP1	carhsp1	PREDICTED: calcium-regulated heat stable protein 1	373.512
ENSG00000177733	HNRNPA0	hnrnpa0	PREDICTED: heterogeneous nuclear ribonucleoprotein A0	369.638
ENSG00000111640	GAPDH	gapdh	PREDICTED: glyceraldehyde-3-phosphate dehydrogenase	368.129
ENSG00000115484	CCT4	cct4	PREDICTED: T-complex protein 1 subunit delta	365.987
ENSG00000163584	RPL22L1	rpl22l1	PREDICTED: 60S ribosomal protein L22-like 1	362.623
ENSG00000003756	RBM5	rbm5	PREDICTED: RNA-binding protein 5 isoform X1	361.334
ENSG00000161011	SQSTM1	sqstm1	PREDICTED: sequestosome-1 isoform X1	360.061
#N/A	#N/A	LOC106520070	PREDICTED: uncharacterized protein LOC106520070	359.636
#N/A	#N/A	LOC106529131	#N/A	358.119
ENSG00000113924	HGD	hgd	PREDICTED: homogentisate 1,2-dioxygenase	348.384
ENSG00000004478	FKBP4	fkbp4	PREDICTED: peptidyl-prolyl cis-trans isomerase FKBP4	339.768
ENSG00000242028	#N/A	hypk	PREDICTED: huntingtin-interacting protein K	339.161
ENSG00000166794	#N/A	ppib	PREDICTED: peptidyl-prolyl cis-trans isomerase B	338.848
ENSG00000106263	#N/A	eif3b	PREDICTED: eukaryotic translation initiation factor 3 subunit B	332.657
ENSG00000132141	CCT6B	cct6a	PREDICTED: T-complex protein 1 subunit zeta	324.221
ENSG00000111716	#N/A	ldhb	PREDICTED: L-lactate dehydrogenase B chain	323.752
ENSG00000100307	CBX7	LOC106520675	PREDICTED: chromobox protein homolog 8-like	319.803
ENSG00000137073	#N/A	LOC106523789	PREDICTED: ubiquitin-associated protein 2-like isoform X1	319.221
ENSG00000154518	#N/A	atp5g3	PREDICTED: ATP synthase F(0) complex subunit C3, mitochondrial	317.775
#N/A	#N/A	LOC106529815	#N/A	316.519
ENSG00000012223	LTF	LOC106534545	PREDICTED: serotransferrin-like	311.274
ENSG00000100650	SRSF5	srsf5	PREDICTED: serine/arginine-rich splicing factor 5	310.193
ENSG00000168259	#N/A	LOC106516979	PREDICTED: dnaJ homolog subfamily C member 7-like	309.669
ENSG00000166228	PCBD1	LOC106525612	PREDICTED: pterin-4-alpha-carbinolamine dehydratase-like	309.426
ENSG00000117114	ADGRL2	LOC106528458	PREDICTED: LOW QUALITY PROTEIN: L-rhamnose-binding lectin CSL3-like	308.31
ENSG00000084623	#N/A	eif3i	PREDICTED: eukaryotic translation initiation factor 3 subunit I	307.589
ENSG00000115263	GCG	gcg	PREDICTED: glucagon	306.336
ENSG00000103876	#N/A	fah	PREDICTED: fumarylacetoacetase	306.29
#N/A	#N/A	LOC106531614	#N/A	303.556
ENSG00000135486	#N/A	LOC106524504	PREDICTED: heterogeneous nuclear ribonucleoprotein A1-like isoform X1	303.54
ENSG00000132341	RAN	ran	PREDICTED: GTP-binding nuclear protein Ran	298.254
ENSG00000104529	EEF1D	eef1d	PREDICTED: elongation factor 1-delta	297.476
ENSG00000167283	#N/A	atp5l	PREDICTED: ATP synthase subunit g, mitochondrial	295.945
ENSG00000187109	#N/A	nap1l1	PREDICTED: nucleosome assembly protein 1-like 1 isoform X1	295.329
#N/A	#N/A	LOC106522980	PREDICTED: uncharacterized protein LOC106522980	294.505
ENSG00000138207	#N/A	rbp4	PREDICTED: retinol-binding protein 4	294.384
ENSG00000172009	THOP1	LOC106511973	PREDICTED: thimet oligopeptidase-like	287.834
ENSG00000188886	ASTL	LOC106526558	PREDICTED: low choriolytic enzyme-like	287.247
ENSG00000082153	BZW1	LOC106523154	PREDICTED: basic leucine zipper and W2 domain-containing protein 1-A-like	285.208
ENSG00000136810	TXN	LOC106526427	PREDICTED: thioredoxin-like	284.326
ENSG00000130203	APOE	LOC106523750	PREDICTED: apolipoprotein Eb-like	282.521
ENSG00000115386	REG1A	LOC106529351	PREDICTED: galactose-specific lectin nattectin-like	281.063
ENSG00000084674	#N/A	LOC106534304	PREDICTED: apolipoprotein B-100-like	280.129
ENSG00000138363	ATIC	atic	PREDICTED: bifunctional purine biosynthesis protein PURH isoform X1	278.51
ENSG00000167004	PDIA3	LOC106529594	PREDICTED: protein disulfide-isomerase A3-like	277.552
ENSG00000136810	TXN	LOC106526428	PREDICTED: thioredoxin-like	276.972
ENSG00000176340	COX8A	LOC106521225	PREDICTED: cytochrome c oxidase subunit 8A, mitochondrial	276.34
ENSG00000132840	BHMT2	LOC106513660	PREDICTED: betaine--homocysteine S-methyltransferase 1	272.51
#N/A	#N/A	LOC106519774	#N/A	267.741
ENSG00000061936	#N/A	LOC106513542	PREDICTED: splicing factor, suppressor of white-apricot homolog	265.951
ENSG00000198704	#N/A	gpx3	PREDICTED: LOW QUALITY PROTEIN: glutathione peroxidase 3	265.915
ENSG00000168036	CTNNB1	ctnnb1	PREDICTED: catenin beta-1	265.411
ENSG00000070756	#N/A	pabpc1	PREDICTED: polyadenylate-binding protein 1	264.991
ENSG00000164904	ALDH7A1	aldh7a1	PREDICTED: alpha-aminoadipic semialdehyde dehydrogenase	263.507
ENSG00000118680	#N/A	LOC106517213	PREDICTED: myosin regulatory light chain 2, smooth muscle minor isoform	262.956
#N/A	ubiquitin-like	LOC106535465	#N/A	261.362
ENSG00000119335	#N/A	set	PREDICTED: protein SET	255.845
ENSG00000164434	FABP7	LOC106522944	PREDICTED: fatty acid-binding protein, brain	255.411
ENSG00000171759	PAH	pah	PREDICTED: phenylalanine-4-hydroxylase	254.744
ENSG00000013364	MVP	LOC106533906	PREDICTED: major vault protein-like	254.609
ENSG00000165410	CFL2	cfl2	PREDICTED: cofilin-2	254.199
ENSG00000140264	#N/A	serf2	PREDICTED: small EDRK-rich factor 2	252.332
ENSG00000105679	GAPDHS	LOC106526031	PREDICTED: glyceraldehyde-3-phosphate dehydrogenase 2	251.953
#N/A	#N/A	LOC106523751	#N/A	249.641
ENSG00000132432	SEC61G	sec61g	PREDICTED: protein transport protein Sec61 subunit gamma	249.504
ENSG00000164104	HMGB2	LOC106511540	PREDICTED: high mobility group protein B2-like	246.976
ENSG00000173726	TOMM20	LOC106532408	PREDICTED: mitochondrial import receptor subunit TOM20 homolog	246.743
ENSG00000172009	THOP1	LOC106532164	PREDICTED: thimet oligopeptidase-like	246.628
