# Supplementary material for: Diapause and Anoxia-Induced Quiescence Are Unique States in Embryos of the Annual Killifish, Austrofundulus limnaeus
Source: Biomolecules. 2025 Apr 1;15(4):515. doi: 10.3390/biom15040515 (PMC12024583; doi:10.3390/biom15040515)
Supplement: Supplementary file 1 [file biomolecules-15-00515-s001.zip › Table S3_Clouseretal2025.xlsx]

## Sheet: all 4hA
	Austrofundulus_limnaeus	EnsemblID_Hs	EntrezID_Hs	Gene_Hs	Description_Hs	Orthogroup	GeneID_Al	Locus_Al	description_Al	...1
1	XP_013855267.1	ENSG00000185650	677	ZFP36L1	ZFP36 ring finger protein like 1 [Source:HGNC Symbol;Acc:HGNC:1107]	#N/A	106511070	LOC106511070	PREDICTED: tristetraprolin-like	1
2	XP_013856179.1	#N/A	#N/A	PRDCT_PR	#N/A	#N/A	106512023	LOC106512023	PREDICTED: flocculation protein FLO11-like, partial	4
3	XP_013857004.1	ENSG00000137819	54852	PAQR5	progestin and adipoQ receptor family member 5 [Source:HGNC Symbol;Acc:HGNC:29645]	OG0004782	106512968	paqr5	PREDICTED: membrane progestin receptor gamma	34
5	XP_013857978.1	ENSG00000160202	1409	CRYAA	crystallin alpha A [Source:HGNC Symbol;Acc:HGNC:2388]	#N/A	106513602	LOC106513602	PREDICTED: heat shock protein 30-like isoform X1	6
7	XP_013857981.1	ENSG00000160202	1409	CRYAA	crystallin alpha A [Source:HGNC Symbol;Acc:HGNC:2388]	#N/A	106513603	LOC106513603	PREDICTED: heat shock protein 30-like	7
8	XP_013858117.1	ENSG00000130222	10912	GADD45G	growth arrest and DNA damage inducible gamma [Source:HGNC Symbol;Acc:HGNC:4097]	OG0000494	106513707	gadd45g	PREDICTED: growth arrest and DNA damage-inducible protein GADD45 gamma	32
9	XP_013858830.1	#N/A	#N/A	PRDCT_PR	#N/A	#N/A	106514218	LOC106514218	PREDICTED: synaptonemal complex protein 2-like	8
10	XP_013859079.1	ENSG00000140403	55466	#N/A	#N/A	OG0002284	106514380	LOC106514380	PREDICTED: dnaJ homolog subfamily A member 4-like isoform X1	9
12	XP_013860290.1	ENSG00000141854	113230		#N/A	OG0007391	106515176	LOC106515176	PREDICTED: uncharacterized protein LOC106515176	10
13	XP_013863860.1	ENSG00000164220	2151	F2RL2	coagulation factor II thrombin receptor like 2 [Source:HGNC Symbol;Acc:HGNC:3539]	OG0006093	106517521	f2rl2	PREDICTED: proteinase-activated receptor 3	31
14	XP_013867335.1	ENSG00000211448	1734	#N/A	#N/A	OG0012546	106519991	dio2	PREDICTED: type II iodothyronine deiodinase	30
15	XP_013867865.1	ENSG00000109971	3312	HSPA8	heat shock protein family A (Hsp70) member 8 [Source:HGNC Symbol;Acc:HGNC:5241]	OG0000059	106520367	LOC106520367	PREDICTED: heat shock cognate 71 kDa protein-like	13
16	XP_013868694.1	ENSG00000184845	1812	DRD1	dopamine receptor D1 [Source:HGNC Symbol;Acc:HGNC:3020]	#N/A	106520919	LOC106520919	PREDICTED: D(1) dopamine receptor-like	14
17	XP_013871017.1	ENSG00000206383	3305	HSPA1L	heat shock protein family A (Hsp70) member 1 like [Source:HGNC Symbol;Acc:HGNC:5234]	#N/A	106522528	LOC106522528	PREDICTED: heat shock 70 kDa protein-like, partial	15
18	XP_013872203.1	ENSG00000124253	5105	PCK1	phosphoenolpyruvate carboxykinase 1 [Source:HGNC Symbol;Acc:HGNC:8724]	OG0001383	106523357	pck1	PREDICTED: phosphoenolpyruvate carboxykinase, cytosolic	35
19	XP_013872741.1	ENSG00000130203	348	APOE	apolipoprotein E [Source:HGNC Symbol;Acc:HGNC:613]	OG0001384	106523747	LOC106523747	PREDICTED: apolipoprotein A-I-like	16
20	XP_013872980.1	ENSG00000142178	150094	SIK1	salt inducible kinase 1 [Source:HGNC Symbol;Acc:HGNC:11142]	OG0011318	106523942	LOC106523942	PREDICTED: serine/threonine-protein kinase SIK2-like	17
21	XP_013875446.1	ENSG00000173110	3310	HSPA6	heat shock protein family A (Hsp70) member 6 [Source:HGNC Symbol;Acc:HGNC:5239]	OG0000059	106525681	LOC106525681	PREDICTED: heat shock 70 kDa protein	19
22	XP_013876825.1	ENSG00000147437	2796	GNRH1	gonadotropin releasing hormone 1 [Source:HGNC Symbol;Acc:HGNC:4419]	OG0012715	106526701	gnrh1	PREDICTED: progonadoliberin-1	33
23	XP_013879535.1	ENSG00000116717	1647	GADD45A	growth arrest and DNA damage inducible alpha [Source:HGNC Symbol;Acc:HGNC:4095]	OG0000494	106528824	LOC106528824	PREDICTED: growth arrest and DNA damage-inducible protein GADD45 alpha-like	20
24	XP_013880655.1	#N/A	#N/A	UC_PR_LOC106529712	#N/A	#N/A	106529712	LOC106529712	PREDICTED: uncharacterized protein LOC106529712	21
25	XP_013880862.1	ENSG00000038210	55300	PI4K2B	phosphatidylinositol 4-kinase type 2 beta [Source:HGNC Symbol;Acc:HGNC:18215]	OG0002750	106529884	pi4k2b	PREDICTED: phosphatidylinositol 4-kinase type 2-beta	36
26	XP_013880875.1	ENSG00000141579	79755	ZNF750	zinc finger protein 750 [Source:HGNC Symbol;Acc:HGNC:25843]	OG0011624	106529891	znf750	PREDICTED: zinc finger protein 750	37
27	XP_013881101.1	ENSG00000079435	3991	LIPE	lipase E, hormone sensitive type [Source:HGNC Symbol;Acc:HGNC:6621]	OG0003783	106530086	LOC106530086	PREDICTED: hormone-sensitive lipase-like	22
28	XP_013883683.1	ENSG00000137699	23650	TRIM29	tripartite motif containing 29 [Source:HGNC Symbol;Acc:HGNC:17274]	#N/A	106532209	LOC106532209	PREDICTED: tripartite motif-containing protein 16-like	23
29	XP_013884706.1	ENSG00000080824	3320		#N/A	OG0001922	106533043	LOC106533043	PREDICTED: LOW QUALITY PROTEIN: heat shock protein HSP 90-alpha-like	25
30	XP_013884735.1	#N/A	#N/A	PRDCT_PR	#N/A	#N/A	106533070	LOC106533070	PREDICTED: coagulation factor V-like isoform X1	26
32	XP_013884924.1	#N/A	#N/A	UC_PR_LOC106533231	#N/A	#N/A	106533231	LOC106533231	PREDICTED: uncharacterized protein LOC106533231	27
33	XP_013886870.1	ENSG00000123689	50486	G0S2	G0/G1 switch 2 [Source:HGNC Symbol;Acc:HGNC:30229]	OG0008430	106534700	LOC106534700	PREDICTED: G0/G1 switch protein 2-like	28
34	XP_013888225.1	#N/A	#N/A	UC_PR_LOC106535704	#N/A	#N/A	106535704	LOC106535704	PREDICTED: uncharacterized protein LOC106535704	29
36	#N/A	#N/A	#N/A	UC_NC_LOC106511727	#N/A	#N/A	#N/A	LOC106511727	#N/A	3
37	#N/A	#N/A	#N/A	UC_NC_LOC106512217	#N/A	#N/A	#N/A	LOC106512217	#N/A	5
38	#N/A	#N/A	#N/A	UC_NC_LOC106518277	#N/A	#N/A	#N/A	LOC106518277	#N/A	11
39	#N/A	#N/A	#N/A	UC_NC_LOC106518501	#N/A	#N/A	#N/A	LOC106518501	#N/A	12
40	#N/A	#N/A	#N/A	UC_NC_LOC106532516	#N/A	#N/A	#N/A	LOC106532516	#N/A	24
41	#N/A	#N/A	#N/A	UC_NC_LOC106511298	#N/A	#N/A	#N/A	LOC106511298	#N/A	2
42	#N/A	#N/A	#N/A	UC_NC_LOC106525602	#N/A	#N/A	#N/A	LOC106525602	#N/A	18

## Sheet: 4hA 24hA shared
	Austrofundulus_limnaeus	EnsemblID_Hs	EntrezID_Hs	Gene_Hs	Description_Hs	Orthogroup	GeneID_Al	Locus_Al	description_Al	...1
1	XP_013884924.1	#N/A	#N/A	#N/A	#N/A	#N/A	106533231	LOC106533231	PREDICTED: uncharacterized protein LOC106533231	1

## Sheet: 4hA 2hR shared
	Austrofundulus_limnaeus	EnsemblID_Hs	EntrezID_Hs	Gene_Hs	Description_Hs	Orthogroup	GeneID_Al	Locus_Al	description_Al	...1
1	#N/A	#N/A	#N/A	UC_NC_LOC106518501	#N/A	#N/A	#N/A	LOC106518501	#N/A	1

## Sheet: 4hA 24hA 2hR shared
	Austrofundulus_limnaeus	EnsemblID_Hs	EntrezID_Hs	Gene_Hs	Description_Hs	Orthogroup	GeneID_Al	Locus_Al	description_Al	...1
1	XP_013855267.1	ENSG00000185650	677	ZFP36L1	ZFP36 ring finger protein like 1 [Source:HGNC Symbol;Acc:HGNC:1107]	#N/A	106511070	LOC106511070	PREDICTED: tristetraprolin-like	1
2	XP_013856179.1	#N/A	#N/A	#N/A	#N/A	#N/A	106512023	LOC106512023	PREDICTED: flocculation protein FLO11-like, partial	4
3	XP_013857004.1	ENSG00000137819	54852	PAQR5	progestin and adipoQ receptor family member 5 [Source:HGNC Symbol;Acc:HGNC:29645]	OG0004782	106512968	paqr5	PREDICTED: membrane progestin receptor gamma	32
5	XP_013857978.1	ENSG00000160202	1409	CRYAA	crystallin alpha A [Source:HGNC Symbol;Acc:HGNC:2388]	#N/A	106513602	LOC106513602	PREDICTED: heat shock protein 30-like isoform X1	6
7	XP_013857981.1	ENSG00000160202	1409	CRYAA	crystallin alpha A [Source:HGNC Symbol;Acc:HGNC:2388]	#N/A	106513603	LOC106513603	PREDICTED: heat shock protein 30-like	7
8	XP_013858117.1	ENSG00000130222	10912	GADD45G	growth arrest and DNA damage inducible gamma [Source:HGNC Symbol;Acc:HGNC:4097]	OG0000494	106513707	gadd45g	PREDICTED: growth arrest and DNA damage-inducible protein GADD45 gamma	30
9	XP_013858830.1	#N/A	#N/A	#N/A	#N/A	#N/A	106514218	LOC106514218	PREDICTED: synaptonemal complex protein 2-like	8
10	XP_013859079.1	ENSG00000140403	55466	#N/A	#N/A	OG0002284	106514380	LOC106514380	PREDICTED: dnaJ homolog subfamily A member 4-like isoform X1	9
12	XP_013860290.1	ENSG00000141854	113230	#N/A	#N/A	OG0007391	106515176	LOC106515176	PREDICTED: uncharacterized protein LOC106515176	10
13	XP_013863860.1	ENSG00000164220	2151	F2RL2	coagulation factor II thrombin receptor like 2 [Source:HGNC Symbol;Acc:HGNC:3539]	OG0006093	106517521	f2rl2	PREDICTED: proteinase-activated receptor 3	29
14	XP_013867335.1	ENSG00000211448	1734	#N/A	#N/A	OG0012546	106519991	dio2	PREDICTED: type II iodothyronine deiodinase	28
15	XP_013867865.1	ENSG00000109971	3312	HSPA8	heat shock protein family A (Hsp70) member 8 [Source:HGNC Symbol;Acc:HGNC:5241]	OG0000059	106520367	LOC106520367	PREDICTED: heat shock cognate 71 kDa protein-like	12
16	XP_013868694.1	ENSG00000184845	1812	DRD1	dopamine receptor D1 [Source:HGNC Symbol;Acc:HGNC:3020]	#N/A	106520919	LOC106520919	PREDICTED: D(1) dopamine receptor-like	13
17	XP_013871017.1	ENSG00000206383	3305	HSPA1L	heat shock protein family A (Hsp70) member 1 like [Source:HGNC Symbol;Acc:HGNC:5234]	#N/A	106522528	LOC106522528	PREDICTED: heat shock 70 kDa protein-like, partial	14
18	XP_013872203.1	ENSG00000124253	5105	PCK1	phosphoenolpyruvate carboxykinase 1 [Source:HGNC Symbol;Acc:HGNC:8724]	OG0001383	106523357	pck1	PREDICTED: phosphoenolpyruvate carboxykinase, cytosolic	33
19	XP_013872741.1	ENSG00000130203	348	APOE	apolipoprotein E [Source:HGNC Symbol;Acc:HGNC:613]	OG0001384	106523747	LOC106523747	PREDICTED: apolipoprotein A-I-like	15
20	XP_013872980.1	ENSG00000142178	150094	SIK1	salt inducible kinase 1 [Source:HGNC Symbol;Acc:HGNC:11142]	OG0011318	106523942	LOC106523942	PREDICTED: serine/threonine-protein kinase SIK2-like	16
21	XP_013875446.1	ENSG00000173110	3310	HSPA6	heat shock protein family A (Hsp70) member 6 [Source:HGNC Symbol;Acc:HGNC:5239]	OG0000059	106525681	LOC106525681	PREDICTED: heat shock 70 kDa protein	18
22	XP_013876825.1	ENSG00000147437	2796	GNRH1	gonadotropin releasing hormone 1 [Source:HGNC Symbol;Acc:HGNC:4419]	OG0012715	106526701	gnrh1	PREDICTED: progonadoliberin-1	31
23	XP_013879535.1	ENSG00000116717	1647	GADD45A	growth arrest and DNA damage inducible alpha [Source:HGNC Symbol;Acc:HGNC:4095]	OG0000494	106528824	LOC106528824	PREDICTED: growth arrest and DNA damage-inducible protein GADD45 alpha-like	19
24	XP_013880655.1	#N/A	#N/A	#N/A	#N/A	#N/A	106529712	LOC106529712	PREDICTED: uncharacterized protein LOC106529712	20
25	XP_013880862.1	ENSG00000038210	55300	PI4K2B	phosphatidylinositol 4-kinase type 2 beta [Source:HGNC Symbol;Acc:HGNC:18215]	OG0002750	106529884	pi4k2b	PREDICTED: phosphatidylinositol 4-kinase type 2-beta	34
26	XP_013880875.1	ENSG00000141579	79755	ZNF750	zinc finger protein 750 [Source:HGNC Symbol;Acc:HGNC:25843]	OG0011624	106529891	znf750	PREDICTED: zinc finger protein 750	35
27	XP_013881101.1	ENSG00000079435	3991	LIPE	lipase E, hormone sensitive type [Source:HGNC Symbol;Acc:HGNC:6621]	OG0003783	106530086	LOC106530086	PREDICTED: hormone-sensitive lipase-like	21
28	XP_013883683.1	ENSG00000137699	23650	TRIM29	tripartite motif containing 29 [Source:HGNC Symbol;Acc:HGNC:17274]	#N/A	106532209	LOC106532209	PREDICTED: tripartite motif-containing protein 16-like	22
29	XP_013884706.1	ENSG00000080824	3320	#N/A	#N/A	OG0001922	106533043	LOC106533043	PREDICTED: LOW QUALITY PROTEIN: heat shock protein HSP 90-alpha-like	24
30	XP_013884735.1	#N/A	#N/A	#N/A	#N/A	#N/A	106533070	LOC106533070	PREDICTED: coagulation factor V-like isoform X1	25
32	XP_013886870.1	ENSG00000123689	50486	G0S2	G0/G1 switch 2 [Source:HGNC Symbol;Acc:HGNC:30229]	OG0008430	106534700	LOC106534700	PREDICTED: G0/G1 switch protein 2-like	26
33	XP_013888225.1	#N/A	#N/A	#N/A	#N/A	#N/A	106535704	LOC106535704	PREDICTED: uncharacterized protein LOC106535704	27
35	#N/A	#N/A	#N/A	UC_NC_LOC106511727	#N/A	#N/A	#N/A	LOC106511727	#N/A	3
36	#N/A	#N/A	#N/A	UC_NC_LOC106512217	#N/A	#N/A	#N/A	LOC106512217	#N/A	5
37	#N/A	#N/A	#N/A	UC_NC_LOC106518277	#N/A	#N/A	#N/A	LOC106518277	#N/A	11
38	#N/A	#N/A	#N/A	UC_NC_LOC106532516	#N/A	#N/A	#N/A	LOC106532516	#N/A	23
39	#N/A	#N/A	#N/A	UC_NC_LOC106511298	#N/A	#N/A	#N/A	LOC106511298	#N/A	2
40	#N/A	#N/A	#N/A	UC_NC_LOC106525602	#N/A	#N/A	#N/A	LOC106525602	#N/A	17

## Sheet: all 24hA
	Austrofundulus_limnaeus	EnsemblID_Hs	EntrezID_Hs	Gene_Hs	Description_Hs	Orthogroup	GeneID_Al	Locus_Al	description_Al	...1
1	XP_013854946.1	ENSG00000135047	1514	CTSL	cathepsin L [Source:HGNC Symbol;Acc:HGNC:2537]	#N/A	106510770	LOC106510770	PREDICTED: cathepsin L1-like	1
2	XP_013855009.1	#N/A	#N/A	UC_PR_LOC106510829	#N/A	#N/A	106510829	LOC106510829	PREDICTED: uncharacterized protein LOC106510829	3
3	XP_013855048.1	ENSG00000120129	1843	DUSP1	dual specificity phosphatase 1 [Source:HGNC Symbol;Acc:HGNC:3064]	OG0010590	106510863	dusp1	PREDICTED: dual specificity protein phosphatase 1	291
4	XP_013855068.1	ENSG00000119508	8013	NR4A3	nuclear receptor subfamily 4 group A member 3 [Source:HGNC Symbol;Acc:HGNC:7982]	OG0000765	106510882	LOC106510882	PREDICTED: nuclear receptor subfamily 4 group A member 2-like	4
5	XP_013855117.1	ENSG00000121690	91614	DEPDC7	DEP domain containing 7 [Source:HGNC Symbol;Acc:HGNC:29899]	OG0008954	106510928	LOC106510928	PREDICTED: DEP domain-containing protein 7-like	5
6	XP_013855258.1	ENSG00000119938	5507	PPP1R3C	protein phosphatase 1 regulatory subunit 3C [Source:HGNC Symbol;Acc:HGNC:9293]	OG0001422	106511063	ppp1r3c	PREDICTED: protein phosphatase 1 regulatory subunit 3C	371
7	XP_013855267.1	ENSG00000185650	677	ZFP36L1	ZFP36 ring finger protein like 1 [Source:HGNC Symbol;Acc:HGNC:1107]	#N/A	106511070	LOC106511070	PREDICTED: tristetraprolin-like	6
8	XP_013855295.1	ENSG00000122335	84947	SERAC1	serine active site containing 1 [Source:HGNC Symbol;Acc:HGNC:21061]	OG0004019	106511095	serac1	PREDICTED: protein SERAC1	386
9	XP_013855462.1	ENSG00000116095	65977	PLEKHA3	pleckstrin homology domain containing A3 [Source:HGNC Symbol;Acc:HGNC:14338]	OG0010602	106511260	plekha3	PREDICTED: pleckstrin homology domain-containing family A member 3	370
10	XP_013855476.1	ENSG00000115474	3769	KCNJ13	potassium inwardly rectifying channel subfamily J member 13 [Source:HGNC Symbol;Acc:HGNC:6259]	OG0010604	106511279	kcnj13	PREDICTED: inward rectifier potassium channel 13	331
11	XP_013855506.1	ENSG00000165029	19	ABCA1	ATP binding cassette subfamily A member 1 [Source:HGNC Symbol;Acc:HGNC:29]	#N/A	106511302	LOC106511302	PREDICTED: ATP-binding cassette sub-family A member 1-like	11
12	XP_013855569.1	ENSG00000151014	25819	NOCT	nocturnin [Source:HGNC Symbol;Acc:HGNC:14254]	OG0002517	106511359	LOC106511359	PREDICTED: nocturnin-like, partial	12
13	XP_013855699.1	ENSG00000103510	84148	KAT8	lysine acetyltransferase 8 [Source:HGNC Symbol;Acc:HGNC:17933]	OG0004744	106511493	LOC106511493	PREDICTED: histone acetyltransferase KAT8-like, partial	14
14	XP_013855797.1	ENSG00000151014	25819	NOCT	nocturnin [Source:HGNC Symbol;Acc:HGNC:14254]	OG0002517	106511585	LOC106511585	PREDICTED: nocturnin-like	15
15	XP_013855836.1	ENSG00000130962	5638	#N/A	#N/A	OG0008987	106511625	LOC106511625	PREDICTED: transmembrane gamma-carboxyglutamic acid protein 1-like	16
17	XP_013855912.1	#N/A	#N/A	UC_PR_LOC106511714	#N/A	#N/A	106511714	LOC106511714	PREDICTED: uncharacterized protein LOC106511714, partial	17
18	XP_013856130.1	ENSG00000165029	19	ABCA1	ATP binding cassette subfamily A member 1 [Source:HGNC Symbol;Acc:HGNC:29]	#N/A	106511964	LOC106511964	PREDICTED: ATP-binding cassette sub-family A member 1-like, partial	19
19	XP_013856179.1	#N/A	#N/A	PRDCT_PR	#N/A	#N/A	106512023	LOC106512023	PREDICTED: flocculation protein FLO11-like, partial	20
20	XP_013856213.1	#N/A	#N/A	PRDCT_PR	#N/A	#N/A	106512062	LOC106512062	PREDICTED: keratin-associated protein 16-1-like, partial	21
21	XP_013856223.1	#N/A	#N/A	UC_PR_LOC106512073	#N/A	#N/A	106512073	LOC106512073	PREDICTED: uncharacterized protein LOC106512073, partial	22
22	XP_013856253.1	#N/A	#N/A	UC_PR_LOC106512109	#N/A	#N/A	106512109	LOC106512109	PREDICTED: uncharacterized protein LOC106512109	24
23	XP_013856309.1	ENSG00000143322	27	#N/A	#N/A	OG0004057	106512185	abl2	PREDICTED: Abelson tyrosine-protein kinase 2 isoform X1	257
24	XP_013856314.1	ENSG00000173588	51134	#N/A	#N/A	OG0005768	106512192	LOC106512192	PREDICTED: centrosomal protein of 83 kDa-like	26
29	XP_013856335.1	#N/A	#N/A	PRDCT_PR	#N/A	#N/A	106512214	LOC106512214	PREDICTED: dentin sialophosphoprotein-like, partial	27
31	XP_013856375.1	ENSG00000261272	100507679	MUC22	mucin 22 [Source:HGNC Symbol;Acc:HGNC:39755]	#N/A	106512258	LOC106512258	PREDICTED: uncharacterized protein LOC106512258, partial	29
32	XP_013856442.1	ENSG00000182405	161779	PGBD4	piggyBac transposable element derived 4 [Source:HGNC Symbol;Acc:HGNC:19401]	#N/A	106512352	LOC106512352	PREDICTED: piggyBac transposable element-derived protein 3-like	31
33	XP_013856450.1	#N/A	#N/A	UC_PR_LOC106512362	#N/A	#N/A	106512362	LOC106512362	PREDICTED: uncharacterized protein LOC106512362, partial	32
34	XP_013856496.1	#N/A	#N/A	UC_PR_LOC106510829	#N/A	#N/A	106512419	LOC106512419	PREDICTED: uncharacterized protein LOC106512419, partial	34
35	XP_013856566.1	ENSG00000170315	7314	UBB	ubiquitin B [Source:HGNC Symbol;Acc:HGNC:12463]	OG0002001	106512508	LOC106512508	PREDICTED: polyubiquitin-B-like, partial	36
36	XP_013856649.1	#N/A	#N/A	UC_PR_LOC106512615	#N/A	#N/A	106512615	LOC106512615	PREDICTED: uncharacterized protein LOC106512615	37
37	XP_013856800.1	#N/A	#N/A	PRDCT_PR	#N/A	#N/A	106512818	LOC106512818	PREDICTED: putative uncharacterized protein DDB_G0281733, partial	39
38	XP_013856832.1	ENSG00000091436	51776	MAP3K20	mitogen-activated protein kinase kinase kinase 20 [Source:HGNC Symbol;Acc:HGNC:17797]	OG0002547	106512865	LOC106512865	PREDICTED: mitogen-activated protein kinase kinase kinase MLT isoform X1	40
41	XP_013856882.1	ENSG00000172115	54205	#N/A	#N/A	OG0001436	106512899	LOC106512899	PREDICTED: cytochrome c-b	41
43	XP_013856997.1	ENSG00000173080	339403	#N/A	#N/A	OG0002859	106512963	LOC106512963	PREDICTED: relaxin-3 receptor 1-like	42
44	XP_013857004.1	ENSG00000137819	54852	PAQR5	progestin and adipoQ receptor family member 5 [Source:HGNC Symbol;Acc:HGNC:29645]	OG0004782	106512968	paqr5	PREDICTED: membrane progestin receptor gamma	358
46	XP_013857115.1	ENSG00000135775	22796	COG2	component of oligomeric golgi complex 2 [Source:HGNC Symbol;Acc:HGNC:6546]	OG0005811	106513034	cog2	PREDICTED: conserved oligomeric Golgi complex subunit 2 isoform X1	278
48	XP_013857228.1	ENSG00000164080	23132	#N/A	#N/A	OG0002863	106513103	LOC106513103	PREDICTED: helicase ARIP4-like isoform X1	43
51	XP_013857347.1	ENSG00000121690	91614	DEPDC7	DEP domain containing 7 [Source:HGNC Symbol;Acc:HGNC:29899]	OG0008954	106513184	depdc7	PREDICTED: DEP domain-containing protein 7	285
52	XP_013857394.1	ENSG00000101160	1522	#N/A	#N/A	OG0003195	106513222	ctsz	PREDICTED: cathepsin Z	281
53	XP_013857476.1	ENSG00000123358	3164	NR4A1	nuclear receptor subfamily 4 group A member 1 [Source:HGNC Symbol;Acc:HGNC:7980]	OG0000765	106513281	LOC106513281	PREDICTED: nuclear receptor subfamily 4 group A member 1-like	44
54	XP_013857618.1	ENSG00000144655	64651	CSRNP1	cysteine and serine rich nuclear protein 1 [Source:HGNC Symbol;Acc:HGNC:14300]	OG0000648	106513371	LOC106513371	PREDICTED: cysteine/serine-rich nuclear protein 1-like	45
55	XP_013857639.1	ENSG00000215853	126638	RPTN	repetin [Source:HGNC Symbol;Acc:HGNC:26809]	#N/A	106513387	LOC106513387	PREDICTED: uncharacterized protein LOC106513387 isoform X1	46
59	XP_013857835.1	ENSG00000148158	401548	SNX30	sorting nexin family member 30 [Source:HGNC Symbol;Acc:HGNC:23685]	OG0010691	106513514	snx30	PREDICTED: LOW QUALITY PROTEIN: sorting nexin-30	398
60	XP_013857926.1	ENSG00000186350	6256	RXRA	retinoid X receptor alpha [Source:HGNC Symbol;Acc:HGNC:10477]	OG0000379	106513573	rxra	PREDICTED: retinoic acid receptor RXR-alpha isoform X1	384
64	XP_013857978.1	ENSG00000160202	1409	CRYAA	crystallin alpha A [Source:HGNC Symbol;Acc:HGNC:2388]	#N/A	106513602	LOC106513602	PREDICTED: heat shock protein 30-like isoform X1	47
66	XP_013857981.1	ENSG00000160202	1409	CRYAA	crystallin alpha A [Source:HGNC Symbol;Acc:HGNC:2388]	#N/A	106513603	LOC106513603	PREDICTED: heat shock protein 30-like	48
67	XP_013858074.1	ENSG00000138069	5861	RAB1A	RAB1A, member RAS oncogene family [Source:HGNC Symbol;Acc:HGNC:9758]	#N/A	106513671	rab1a	PREDICTED: ras-related protein Rab-1A	376
68	XP_013858095.1	ENSG00000171522	5734	PTGER4	prostaglandin E receptor 4 [Source:HGNC Symbol;Acc:HGNC:9596]	OG0007278	106513689	LOC106513689	PREDICTED: prostaglandin E2 receptor EP4 subtype-like	49
69	XP_013858117.1	ENSG00000130222	10912	GADD45G	growth arrest and DNA damage inducible gamma [Source:HGNC Symbol;Acc:HGNC:4097]	OG0000494	106513707	gadd45g	PREDICTED: growth arrest and DNA damage-inducible protein GADD45 gamma	313
70	XP_013858182.1	ENSG00000184305	401145	#N/A	#N/A	OG0004104	106513750	ccser1	PREDICTED: serine-rich coiled-coil domain-containing protein 1 isoform X1	273
75	XP_013858304.1	ENSG00000116285	54206	ERRFI1	ERBB receptor feedback inhibitor 1 [Source:HGNC Symbol;Acc:HGNC:18185]	OG0010709	106513837	errfi1	PREDICTED: ERBB receptor feedback inhibitor 1	297
76	XP_013858536.1	ENSG00000259803	146429	#N/A	#N/A	OG0005897	106514004	slc22a31	PREDICTED: putative solute carrier family 22 member 31	390
77	XP_013858639.1	ENSG00000023445	330	#N/A	#N/A	OG0003573	106514085	birc2	PREDICTED: baculoviral IAP repeat-containing protein 2 isoform X1	268
79	XP_013858688.1	ENSG00000110172	26973	CHORDC1	cysteine and histidine rich domain containing 1 [Source:HGNC Symbol;Acc:HGNC:14525]	OG0002569	106514121	chordc1	PREDICTED: cysteine and histidine-rich domain-containing protein 1	276
80	XP_013858752.1	ENSG00000133104	23111	SPART	spartin [Source:HGNC Symbol;Acc:HGNC:18514]	#N/A	106514164	spg20	PREDICTED: spartin isoform X1	399
83	XP_013858814.1	ENSG00000111912	135112	NCOA7	nuclear receptor coactivator 7 [Source:HGNC Symbol;Acc:HGNC:21081]	#N/A	106514208	LOC106514208	PREDICTED: nuclear receptor coactivator 7-like	50
84	XP_013858830.1	#N/A	#N/A	PRDCT_PR	#N/A	#N/A	106514218	LOC106514218	PREDICTED: synaptonemal complex protein 2-like	51
85	XP_013858833.1	ENSG00000168672	157638	LRATD2	LRAT domain containing 2 [Source:HGNC Symbol;Acc:HGNC:24166]	OG0004840	106514222	fam84b	PREDICTED: protein FAM84B	302
86	XP_013858857.1	ENSG00000106070	2887	#N/A	#N/A	OG0002888	106514242	LOC106514242	PREDICTED: growth factor receptor-bound protein 10-like	52
87	XP_013858905.1	ENSG00000100302	23551	RASD2	RASD family member 2 [Source:HGNC Symbol;Acc:HGNC:18229]	OG0003575	106514276	LOC106514276	PREDICTED: dexamethasone-induced Ras-related protein 1-like	53
88	XP_013858930.1	ENSG00000069345	10294	DNAJA2	DnaJ heat shock protein family (Hsp40) member A2 [Source:HGNC Symbol;Acc:HGNC:14884]	#N/A	106514291	LOC106514291	PREDICTED: dnaJ homolog subfamily A member 2	54
89	XP_013859079.1	ENSG00000140403	55466	#N/A	#N/A	OG0002284	106514380	LOC106514380	PREDICTED: dnaJ homolog subfamily A member 4-like isoform X1	55
91	XP_013859087.1	ENSG00000159208	148523	CIART	circadian associated repressor of transcription [Source:HGNC Symbol;Acc:HGNC:25200]	#N/A	106514385	LOC106514385	PREDICTED: circadian-associated transcriptional repressor-like	56
92	XP_013859271.1	ENSG00000144136	6574	SLC20A1	solute carrier family 20 member 1 [Source:HGNC Symbol;Acc:HGNC:10946]	OG0000999	106514515	LOC106514515	PREDICTED: sodium-dependent phosphate transporter 1-B-like	57
93	XP_013859297.1	ENSG00000102393	2717	#N/A	#N/A	OG0002286	106514532	gla	PREDICTED: alpha-galactosidase A	315
94	XP_013859354.1	ENSG00000169583	9022	CLIC3	chloride intracellular channel 3 [Source:HGNC Symbol;Acc:HGNC:2064]	OG0000118	106514578	LOC106514578	PREDICTED: chloride intracellular channel protein 4-like	58
95	XP_013859477.1	ENSG00000181264	219902	TLCD5	TLC domain containing 5 [Source:HGNC Symbol;Acc:HGNC:28280]	#N/A	106514642	LOC106514642	PREDICTED: transmembrane protein 136-like isoform X1	59
97	XP_013859610.1	ENSG00000175197	1649	#N/A	#N/A	OG0010771	106514742	ddit3	PREDICTED: DNA damage-inducible transcript 3 protein	284
98	XP_013859807.1	ENSG00000145390	54532	#N/A	#N/A	OG0001209	106514847	LOC106514847	PREDICTED: inactive ubiquitin carboxyl-terminal hydrolase 53-like	61
99	XP_013859858.1	ENSG00000147862	4781	#N/A	#N/A	OG0000219	106514879	nfib	PREDICTED: nuclear factor 1 B-type	352
100	XP_013860076.1	ENSG00000178951	51341	ZBTB7A	zinc finger and BTB domain containing 7A [Source:HGNC Symbol;Acc:HGNC:18078]	OG0012411	106515023	zbtb7a	PREDICTED: zinc finger and BTB domain-containing protein 7A	422
101	XP_013860124.1	ENSG00000283567	111064650	C19orf85	chromosome 19 open reading frame 85 [Source:HGNC Symbol;Acc:HGNC:53653]	#N/A	106515060	LOC106515060	PREDICTED: uncharacterized protein LOC106515060 isoform X1	62
103	XP_013860154.1	#N/A	#N/A	UC_PR_LOC106515080	#N/A	#N/A	106515080	LOC106515080	PREDICTED: uncharacterized protein LOC106515080	63
104	XP_013860213.1	ENSG00000163431	25802	LMOD1	leiomodin 1 [Source:HGNC Symbol;Acc:HGNC:6647]	OG0010797	106515118	lmod1	PREDICTED: leiomodin-1	337
105	XP_013860219.1	ENSG00000101166	51012	PRELID3B	PRELI domain containing 3B [Source:HGNC Symbol;Acc:HGNC:15892]	OG0002262	106515124	LOC106515124	PREDICTED: protein slowmo homolog 2-like	64
106	XP_013860223.1	ENSG00000124143	343578	#N/A	#N/A	OG0001170	106515127	arhgap40	PREDICTED: rho GTPase-activating protein 40 isoform X1	261
109	XP_013860290.1	ENSG00000141854	113230	#N/A	#N/A	OG0007391	106515176	LOC106515176	PREDICTED: uncharacterized protein LOC106515176	65
110	XP_013860396.1	ENSG00000130734	84971	ATG4D	autophagy related 4D cysteine peptidase [Source:HGNC Symbol;Acc:HGNC:20789]	OG0002042	106515248	atg4d	PREDICTED: cysteine protease ATG4D	263
112	XP_013860483.1	ENSG00000181035	284439	SLC25A42	solute carrier family 25 member 42 [Source:HGNC Symbol;Acc:HGNC:28380]	#N/A	106515313	LOC106515313	PREDICTED: mitochondrial coenzyme A transporter SLC25A42-like, partial	66
113	XP_013860645.1	ENSG00000185561	727910	TLCD2	TLC domain containing 2 [Source:HGNC Symbol;Acc:HGNC:33522]	OG0002593	106515395	tlcd2	PREDICTED: TLC domain-containing protein 2	405
114	XP_013860668.1	ENSG00000269858	112398	EGLN2	egl-9 family hypoxia inducible factor 2 [Source:HGNC Symbol;Acc:HGNC:14660]	OG0001110	106515416	LOC106515416	PREDICTED: egl nine homolog 2-like	68
115	XP_013860705.1	ENSG00000170145	23235	SIK2	salt inducible kinase 2 [Source:HGNC Symbol;Acc:HGNC:21680]	OG0005980	106515439	sik2	PREDICTED: serine/threonine-protein kinase SIK2	387
116	XP_013860896.1	ENSG00000148634	26091	#N/A	#N/A	OG0001471	106515578	herc4	PREDICTED: probable E3 ubiquitin-protein ligase HERC4	320
117	XP_013861016.1	ENSG00000166016	25841	ABTB2	ankyrin repeat and BTB domain containing 2 [Source:HGNC Symbol;Acc:HGNC:23842]	OG0001331	106515655	abtb2	PREDICTED: ankyrin repeat and BTB/POZ domain-containing protein 2 isoform X1	258
119	XP_013861059.1	ENSG00000069998	27440	HDHD5	haloacid dehalogenase like hydrolase domain containing 5 [Source:HGNC Symbol;Acc:HGNC:1843]	OG0003236	106515683	LOC106515683	PREDICTED: cat eye syndrome critical region protein 5 homolog	69
120	XP_013861061.1	ENSG00000146955	401409	#N/A	#N/A	OG0002917	106515685	LOC106515685	PREDICTED: ras-related protein Rab-19-like	70
121	XP_013861319.1	ENSG00000124788	6310	#N/A	#N/A	OG0002601	106515842	atxn1	PREDICTED: ataxin-1	264
125	XP_013861361.1	ENSG00000162946	27185	#N/A	#N/A	OG0012435	106515867	disc1	PREDICTED: disrupted in schizophrenia 1 protein	288
126	XP_013861551.1	ENSG00000137221	93643	TJAP1	tight junction associated protein 1 [Source:HGNC Symbol;Acc:HGNC:17949]	#N/A	106515990	LOC106515990	PREDICTED: uncharacterized protein LOC106515990	71
127	XP_013861566.1	ENSG00000142186	57410	#N/A	#N/A	OG0007451	106515996	scyl1	PREDICTED: N-terminal kinase-like protein	385
128	XP_013862145.1	ENSG00000146828	56996	SLC12A9	solute carrier family 12 member 9 [Source:HGNC Symbol;Acc:HGNC:17435]	OG0001852	106516371	slc12a9	PREDICTED: solute carrier family 12 member 9	389
129	XP_013862259.1	#N/A	#N/A	UC_PR_LOC106516440	#N/A	#N/A	106516440	LOC106516440	PREDICTED: uncharacterized protein LOC106516440	72
130	XP_013862805.1	ENSG00000099875	2872	#N/A	#N/A	OG0002020	106516809	mknk2	PREDICTED: MAP kinase-interacting serine/threonine-protein kinase 2	346
131	XP_013862862.1	ENSG00000136603	6498	#N/A	#N/A	OG0002057	106516852	skil	PREDICTED: ski-like protein	388
132	XP_013863055.1	ENSG00000176273	159371	SLC35G1	solute carrier family 35 member G1 [Source:HGNC Symbol;Acc:HGNC:26607]	OG0007517	106516969	slc35g1	PREDICTED: solute carrier family 35 member G1 isoform X1	394
134	XP_013863369.1	ENSG00000173276	49854	ZBTB21	zinc finger and BTB domain containing 21 [Source:HGNC Symbol;Acc:HGNC:13083]	OG0010926	106517199	zbtb21	PREDICTED: zinc finger and BTB domain-containing protein 21	421
135	XP_013863606.1	#N/A	#N/A	PRDCT_PR	#N/A	#N/A	106517362	LOC106517362	PREDICTED: circularly permutated Ras protein 1-like isoform X1	74
137	XP_013863617.1	ENSG00000140992	5170	PDPK1	3-phosphoinositide dependent protein kinase 1 [Source:HGNC Symbol;Acc:HGNC:8816]	OG0003658	106517371	pdpk1	PREDICTED: 3-phosphoinositide-dependent protein kinase 1 isoform X1	362
140	XP_013863767.1	ENSG00000086065	51510	CHMP5	charged multivesicular body protein 5 [Source:HGNC Symbol;Acc:HGNC:26942]	OG0004987	106517461	LOC106517461	PREDICTED: charged multivesicular body protein 5	75
141	XP_013863781.1	ENSG00000086102	4799	NFX1	nuclear transcription factor, X-box binding 1 [Source:HGNC Symbol;Acc:HGNC:7803]	OG0006089	106517472	nfx1	PREDICTED: transcriptional repressor NF-X1 isoform X1	354
143	XP_013863860.1	ENSG00000164220	2151	F2RL2	coagulation factor II thrombin receptor like 2 [Source:HGNC Symbol;Acc:HGNC:3539]	OG0006093	106517521	f2rl2	PREDICTED: proteinase-activated receptor 3	298
144	XP_013864055.1	ENSG00000068878	23198	PSME4	proteasome activator subunit 4 [Source:HGNC Symbol;Acc:HGNC:20635]	OG0002930	106517619	psme4	PREDICTED: proteasome activator complex subunit 4 isoform X1	374
146	XP_013864411.1	ENSG00000170606	3308	#N/A	#N/A	OG0001669	106517906	hspa4	PREDICTED: heat shock 70 kDa protein 4	323
147	XP_013864493.1	ENSG00000124212	5740	PTGIS	prostaglandin I2 synthase [Source:HGNC Symbol;Acc:HGNC:9603]	OG0006005	106517980	ptgis	PREDICTED: prostacyclin synthase	375
148	XP_013864552.1	ENSG00000065361	2065	#N/A	#N/A	OG0000153	106518025	erbb3	PREDICTED: receptor tyrosine-protein kinase erbB-3	296
149	XP_013864614.1	ENSG00000131263	51132	RLIM	ring finger protein, LIM domain interacting [Source:HGNC Symbol;Acc:HGNC:13429]	OG0010981	106518062	rlim	PREDICTED: E3 ubiquitin-protein ligase RLIM	383
150	XP_013864862.1	ENSG00000044574	3309	#N/A	#N/A	OG0000059	106518224	hspa5	PREDICTED: 78 kDa glucose-regulated protein	324
151	XP_013865083.1	ENSG00000080845	22839	DLGAP4	DLG associated protein 4 [Source:HGNC Symbol;Acc:HGNC:24476]	#N/A	106518369	LOC106518369	PREDICTED: disks large-associated protein 4-like isoform X1	77
156	XP_013865155.1	ENSG00000172349	3603	IL16	interleukin 16 [Source:HGNC Symbol;Acc:HGNC:5980]	#N/A	106518417	LOC106518417	PREDICTED: uncharacterized protein LOC106518417	78
158	XP_013865183.1	ENSG00000100523	80821	#N/A	#N/A	OG0005027	106518438	ddhd1	PREDICTED: phospholipase DDHD1 isoform X1	283
160	XP_013865240.1	ENSG00000152061	9910	RABGAP1L	RAB GTPase activating protein 1 like [Source:HGNC Symbol;Acc:HGNC:24663]	#N/A	106518478	LOC106518478	PREDICTED: rab GTPase-activating protein 1-like, isoform 10	79
161	XP_013865269.1	ENSG00000187288	63924	#N/A	#N/A	OG0001024	106518498	LOC106518498	PREDICTED: cell death activator CIDE-3-like	80
163	XP_013865460.1	ENSG00000081087	28962	#N/A	#N/A	OG0009383	106518639	ostm1	PREDICTED: osteopetrosis-associated transmembrane protein 1	356
164	XP_013865495.1	ENSG00000171302	124583	CANT1	calcium activated nucleotidase 1 [Source:HGNC Symbol;Acc:HGNC:19721]	OG0002964	106518670	LOC106518670	PREDICTED: soluble calcium-activated nucleotidase 1-like isoform X1	81
168	XP_013865614.1	ENSG00000129667	79651	#N/A	#N/A	OG0000871	106518762	rhbdf2	PREDICTED: inactive rhomboid protein 2	380
170	XP_013865689.1	ENSG00000101310	10483	SEC23B	SEC23 homolog B, COPII coat complex component [Source:HGNC Symbol;Acc:HGNC:10702]	OG0002641	106518816	LOC106518816	PREDICTED: protein transport protein Sec23B	82
172	XP_013865757.1	ENSG00000128284	80833	APOL3	apolipoprotein L3 [Source:HGNC Symbol;Acc:HGNC:14868]	#N/A	106518876	LOC106518876	PREDICTED: uncharacterized protein LOC106518876	83
173	XP_013865844.1	ENSG00000008130	65220	NADK	NAD kinase [Source:HGNC Symbol;Acc:HGNC:29831]	OG0002938	106518940	nadk	PREDICTED: NAD kinase isoform X1	347
175	XP_013866082.1	ENSG00000184389	127550	A3GALT2	alpha 1,3-galactosyltransferase 2 [Source:HGNC Symbol;Acc:HGNC:30005]	OG0003570	106519097	LOC106519097	PREDICTED: N-acetyllactosaminide alpha-1,3-galactosyltransferase-like	84
176	XP_013866153.1	ENSG00000137714	2230	FDX1	ferredoxin 1 [Source:HGNC Symbol;Acc:HGNC:3638]	OG0006173	106519153	fdx1	PREDICTED: adrenodoxin, mitochondrial	303
177	XP_013866266.1	ENSG00000130522	3727	JUND	JunD proto-oncogene, AP-1 transcription factor subunit [Source:HGNC Symbol;Acc:HGNC:6206]	OG0000614	106519240	jund	PREDICTED: transcription factor jun-D	330
178	XP_013866350.1	ENSG00000117308	2582	GALE	UDP-galactose-4-epimerase [Source:HGNC Symbol;Acc:HGNC:4116]	OG0004281	106519296	gale	PREDICTED: UDP-glucose 4-epimerase	314
181	XP_013866417.1	ENSG00000189280	2709	GJB5	gap junction protein beta 5 [Source:HGNC Symbol;Acc:HGNC:4287]	OG0002349	106519331	LOC106519331	PREDICTED: gap junction beta-4 protein-like	85
182	XP_013866444.1	#N/A	#N/A	UC_PR_LOC106519354	#N/A	#N/A	106519354	LOC106519354	PREDICTED: uncharacterized protein LOC106519354	86
183	XP_013866656.1	ENSG00000146592	9586	CREB5	cAMP responsive element binding protein 5 [Source:HGNC Symbol;Acc:HGNC:16844]	#N/A	106519496	LOC106519496	PREDICTED: cyclic AMP-responsive element-binding protein 5-like isoform X1	87
187	XP_013866888.1	ENSG00000284395	105371045	#N/A	#N/A	OG0015049	106519672	LOC106519672	PREDICTED: uncharacterized protein LOC106519672	88
188	XP_013867037.1	ENSG00000118508	10981	RAB32	RAB32, member RAS oncogene family [Source:HGNC Symbol;Acc:HGNC:9772]	OG0000923	106519783	rab32	PREDICTED: ras-related protein Rab-32	377
190	XP_013867149.1	ENSG00000102753	3839	KPNA3	karyopherin subunit alpha 3 [Source:HGNC Symbol;Acc:HGNC:6396]	OG0002358	106519855	kpna3	PREDICTED: importin subunit alpha-4 isoform X1	334
192	XP_013867281.1	ENSG00000100591	10598	AHSA1	activator of HSP90 ATPase activity 1 [Source:HGNC Symbol;Acc:HGNC:1189]	OG0004305	106519954	LOC106519954	PREDICTED: activator of 90 kDa heat shock protein ATPase homolog 1-like	89
193	XP_013867293.1	ENSG00000100592	23002	DAAM1	dishevelled associated activator of morphogenesis 1 [Source:HGNC Symbol;Acc:HGNC:18142]	#N/A	106519962	daam1	PREDICTED: disheveled-associated activator of morphogenesis 1	282
194	XP_013867335.1	ENSG00000211448	1734	#N/A	#N/A	OG0012546	106519991	dio2	PREDICTED: type II iodothyronine deiodinase	287
195	XP_013867430.1	ENSG00000149798	10435	CDC42EP2	CDC42 effector protein 2 [Source:HGNC Symbol;Acc:HGNC:16263]	#N/A	106520055	LOC106520055	PREDICTED: cdc42 effector protein 3-like	91
197	XP_013867617.1	ENSG00000165029	19	#N/A	#N/A	OG0000930	106520201	LOC106520201	PREDICTED: ATP-binding cassette sub-family A member 1-like	92
198	XP_013867691.1	ENSG00000119922	3433	IFIT2	interferon induced protein with tetratricopeptide repeats 2 [Source:HGNC Symbol;Acc:HGNC:5409]	#N/A	106520259	LOC106520259	PREDICTED: interferon-induced protein with tetratricopeptide repeats 2-like	93
199	XP_013867702.1	ENSG00000128607	23008	KLHDC10	kelch domain containing 10 [Source:HGNC Symbol;Acc:HGNC:22194]	OG0003720	106520271	LOC106520271	PREDICTED: kelch domain-containing protein 10-like	94
200	XP_013867777.1	ENSG00000158079	138639	PTPDC1	protein tyrosine phosphatase domain containing 1 [Source:HGNC Symbol;Acc:HGNC:30184]	#N/A	106520315	LOC106520315	PREDICTED: protein tyrosine phosphatase domain-containing protein 1-like	95
201	XP_013867865.1	ENSG00000109971	3312	HSPA8	heat shock protein family A (Hsp70) member 8 [Source:HGNC Symbol;Acc:HGNC:5241]	OG0000059	106520367	LOC106520367	PREDICTED: heat shock cognate 71 kDa protein-like	97
202	XP_013867973.1	ENSG00000185261	285600	#N/A	#N/A	OG0004324	106520427	kiaa0825	PREDICTED: uncharacterized protein KIAA0825 homolog isoform X1	333
206	XP_013867987.1	ENSG00000176018	116068	LYSMD3	LysM domain containing 3 [Source:HGNC Symbol;Acc:HGNC:26969]	OG0002106	106520435	lysmd3	PREDICTED: lysM and putative peptidoglycan-binding domain-containing protein 3	341
207	XP_013868018.1	ENSG00000168152	79725	THAP9	THAP domain containing 9 [Source:HGNC Symbol;Acc:HGNC:23192]	OG0000323	106520452	LOC106520452	PREDICTED: THAP domain-containing protein 6-like	98
208	XP_013868143.1	ENSG00000154803	201163	FLCN	folliculin [Source:HGNC Symbol;Acc:HGNC:27310]	OG0007763	106520527	flcn	PREDICTED: folliculin	306
209	XP_013868261.1	ENSG00000119640	97	ACYP1	acylphosphatase 1 [Source:HGNC Symbol;Acc:HGNC:179]	OG0001699	106520612	acyp1	PREDICTED: acylphosphatase-1	259
210	XP_013868451.1	ENSG00000122218	1314	#N/A	#N/A	OG0007787	106520751	copa	PREDICTED: coatomer subunit alpha	279
211	XP_013868694.1	ENSG00000184845	1812	DRD1	dopamine receptor D1 [Source:HGNC Symbol;Acc:HGNC:3020]	#N/A	106520919	LOC106520919	PREDICTED: D(1) dopamine receptor-like	100
212	XP_013868776.1	ENSG00000133574	55303	GIMAP4	GTPase, IMAP family member 4 [Source:HGNC Symbol;Acc:HGNC:21872]	#N/A	106520976	LOC106520976	PREDICTED: GTPase IMAP family member 4-like	101
213	XP_013869086.1	ENSG00000100605	3705	ITPK1	inositol-tetrakisphosphate 1-kinase [Source:HGNC Symbol;Acc:HGNC:6177]	OG0006283	106521176	itpk1	PREDICTED: inositol-tetrakisphosphate 1-kinase isoform X1	327
216	XP_013869224.1	ENSG00000150527	4253	MIA2	MIA SH3 domain ER export factor 2 [Source:HGNC Symbol;Acc:HGNC:18432]	#N/A	106521268	ctage5	PREDICTED: cTAGE family member 5 isoform X1	280
221	XP_013869265.1	ENSG00000177606	3725	JUN	Jun proto-oncogene, AP-1 transcription factor subunit [Source:HGNC Symbol;Acc:HGNC:6204]	#N/A	106521291	jun	PREDICTED: transcription factor AP-1	329
222	XP_013869404.1	ENSG00000103199	26048	ZNF500	zinc finger protein 500 [Source:HGNC Symbol;Acc:HGNC:23716]	#N/A	106521400	LOC106521400	PREDICTED: zinc finger protein with KRAB and SCAN domains 1-like	102
223	XP_013869520.1	ENSG00000112763	11120	BTN2A1	butyrophilin subfamily 2 member A1 [Source:HGNC Symbol;Acc:HGNC:1136]	#N/A	106521483	LOC106521483	PREDICTED: uncharacterized protein LOC106521483	103
224	XP_013869558.1	#N/A	#N/A	UC_PR_LOC106521510	#N/A	#N/A	106521510	LOC106521510	PREDICTED: uncharacterized protein LOC106521510 isoform X1	104
227	XP_013869706.1	ENSG00000137825	3706	ITPKA	inositol-trisphosphate 3-kinase A [Source:HGNC Symbol;Acc:HGNC:6178]	OG0000845	106521602	itpka	PREDICTED: inositol-trisphosphate 3-kinase A	328
228	XP_013869801.1	ENSG00000126861	4974	OMG	oligodendrocyte myelin glycoprotein [Source:HGNC Symbol;Acc:HGNC:8135]	#N/A	106521682	LOC106521682	PREDICTED: oligodendrocyte-myelin glycoprotein-like	105
229	XP_013869932.1	ENSG00000106299	8976	WASL	WASP like actin nucleation promoting factor [Source:HGNC Symbol;Acc:HGNC:12735]	OG0001014	106521766	LOC106521766	PREDICTED: neural Wiskott-Aldrich syndrome protein-like	106
230	XP_013870046.1	ENSG00000128731	8924	#N/A	#N/A	OG0006327	106521848	LOC106521848	PREDICTED: E3 ubiquitin-protein ligase HERC2 isoform X1	107
232	XP_013870060.1	ENSG00000148339	114789	SLC25A25	solute carrier family 25 member 25 [Source:HGNC Symbol;Acc:HGNC:20663]	#N/A	106521860	slc25a25	PREDICTED: calcium-binding mitochondrial carrier protein SCaMC-2	391
233	XP_013870089.1	ENSG00000160404	27433	TOR2A	torsin family 2 member A [Source:HGNC Symbol;Acc:HGNC:11996]	OG0009571	106521880	tor2a	PREDICTED: prosalusin	412
234	XP_013870137.1	ENSG00000113734	662	#N/A	#N/A	OG0003752	106521911	bnip1	PREDICTED: vesicle transport protein SEC20	269
235	XP_013870150.1	ENSG00000169252	154	#N/A	#N/A	OG0000943	106521922	LOC106521922	PREDICTED: beta-2 adrenergic receptor-like	108
236	XP_013870203.1	ENSG00000002919	29916	#N/A	#N/A	OG0001868	106521965	snx11	PREDICTED: sorting nexin-11	397
237	XP_013870233.1	ENSG00000006740	9912	#N/A	#N/A	OG0000171	106521982	LOC106521982	PREDICTED: rho GTPase-activating protein 44-like isoform X1	109
241	XP_013870360.1	ENSG00000164713	25798	BRI3	brain protein I3 [Source:HGNC Symbol;Acc:HGNC:1109]	OG0007153	106522059	bri3	PREDICTED: brain protein I3	270
242	XP_013870408.1	#N/A	#N/A	UC_PR_LOC106522096	#N/A	#N/A	106522096	LOC106522096	PREDICTED: uncharacterized protein LOC106522096	110
243	XP_013870460.1	ENSG00000051382	5291	#N/A	#N/A	OG0000809	106522145	pik3cb	PREDICTED: phosphatidylinositol 4,5-bisphosphate 3-kinase catalytic subunit beta isoform	365
245	XP_013870574.1	ENSG00000165030	4783	NFIL3	nuclear factor, interleukin 3 regulated [Source:HGNC Symbol;Acc:HGNC:7787]	OG0006356	106522204	nfil3	PREDICTED: nuclear factor interleukin-3-regulated protein	353
248	XP_013870758.1	ENSG00000127080	64768	IPPK	inositol-pentakisphosphate 2-kinase [Source:HGNC Symbol;Acc:HGNC:14645]	OG0007892	106522330	ippk	PREDICTED: inositol-pentakisphosphate 2-kinase	326
249	XP_013870957.1	ENSG00000133477	113828	FAM83F	family with sequence similarity 83 member F [Source:HGNC Symbol;Acc:HGNC:25148]	#N/A	106522483	LOC106522483	PREDICTED: protein FAM83G-like	111
250	XP_013871017.1	ENSG00000206383	3305	HSPA1L	heat shock protein family A (Hsp70) member 1 like [Source:HGNC Symbol;Acc:HGNC:5234]	#N/A	106522528	LOC106522528	PREDICTED: heat shock 70 kDa protein-like, partial	112
251	XP_013871290.1	ENSG00000164877	79778	MICALL2	MICAL like 2 [Source:HGNC Symbol;Acc:HGNC:29672]	#N/A	106522706	LOC106522706	PREDICTED: MICAL-like protein 2	113
252	XP_013871292.1	ENSG00000103429	51283	BFAR	bifunctional apoptosis regulator [Source:HGNC Symbol;Acc:HGNC:17613]	OG0009625	106522708	bfar	PREDICTED: bifunctional apoptosis regulator	267
253	XP_013871438.1	ENSG00000087074	23645	#N/A	#N/A	OG0005180	106522807	LOC106522807	PREDICTED: protein phosphatase 1 regulatory subunit 15A-like	114
254	XP_013871449.1	ENSG00000170893	7200	TRH	thyrotropin releasing hormone [Source:HGNC Symbol;Acc:HGNC:12298]	#N/A	106522813	trh	PREDICTED: thyrotropin releasing hormone	414
255	XP_013871463.1	ENSG00000119411	54836	BSPRY	B-box and SPRY domain containing [Source:HGNC Symbol;Acc:HGNC:18232]	OG0011251	106522825	bspry	PREDICTED: B box and SPRY domain-containing protein	271
256	XP_013871480.1	ENSG00000109917	8882	ZPR1	ZPR1 zinc finger [Source:HGNC Symbol;Acc:HGNC:13051]	OG0005181	106522835	zpr1	PREDICTED: zinc finger protein ZPR1	426
257	XP_013871526.1	ENSG00000109193	6783	SULT1E1	sulfotransferase family 1E member 1 [Source:HGNC Symbol;Acc:HGNC:11377]	OG0000044	106522865	LOC106522865	PREDICTED: cytosolic sulfotransferase 3-like	115
258	XP_013871602.1	ENSG00000095794	1390	CREM	cAMP responsive element modulator [Source:HGNC Symbol;Acc:HGNC:2352]	#N/A	106522909	LOC106522909	PREDICTED: cAMP-responsive element modulator-like isoform X1	116
261	XP_013871775.1	ENSG00000126003	5326	PLAGL2	PLAG1 like zinc finger 2 [Source:HGNC Symbol;Acc:HGNC:9047]	OG0004394	106523034	plagl2	PREDICTED: zinc finger protein PLAGL2	367
262	XP_013872018.1	ENSG00000170638	80305	#N/A	#N/A	OG0007953	106523198	trabd	PREDICTED: traB domain-containing protein	413
263	XP_013872203.1	ENSG00000124253	5105	PCK1	phosphoenolpyruvate carboxykinase 1 [Source:HGNC Symbol;Acc:HGNC:8724]	OG0001383	106523357	pck1	PREDICTED: phosphoenolpyruvate carboxykinase, cytosolic	359
264	XP_013872222.1	ENSG00000181035	284439	SLC25A42	solute carrier family 25 member 42 [Source:HGNC Symbol;Acc:HGNC:28380]	OG0004054	106523371	LOC106523371	PREDICTED: mitochondrial coenzyme A transporter SLC25A42-like	117
265	XP_013872292.1	ENSG00000170606	3308	HSPA4	heat shock protein family A (Hsp70) member 4 [Source:HGNC Symbol;Acc:HGNC:5237]	#N/A	106523429	LOC106523429	PREDICTED: heat shock 70 kDa protein 4-like isoform X1	118
267	XP_013872416.1	ENSG00000128590	4189	DNAJB9	DnaJ heat shock protein family (Hsp40) member B9 [Source:HGNC Symbol;Acc:HGNC:6968]	OG0007971	106523525	LOC106523525	PREDICTED: dnaJ homolog subfamily B member 9-like	119
268	XP_013872500.1	ENSG00000165006	51271	UBAP1	ubiquitin associated protein 1 [Source:HGNC Symbol;Acc:HGNC:12461]	OG0011297	106523568	ubap1	PREDICTED: ubiquitin-associated protein 1	417
269	XP_013872618.1	ENSG00000124181	5335	#N/A	#N/A	OG0001730	106523657	plcg1	PREDICTED: 1-phosphatidylinositol 4,5-bisphosphate phosphodiesterase gamma-1	368
270	XP_013872741.1	ENSG00000130203	348	APOE	apolipoprotein E [Source:HGNC Symbol;Acc:HGNC:613]	OG0001384	106523747	LOC106523747	PREDICTED: apolipoprotein A-I-like	120
271	XP_013872789.1	ENSG00000124216	6615	SNAI1	snail family transcriptional repressor 1 [Source:HGNC Symbol;Acc:HGNC:11128]	OG0009669	106523782	LOC106523782	PREDICTED: protein snail homolog Sna-like	121
272	XP_013872831.1	ENSG00000135002	55312	RFK	riboflavin kinase [Source:HGNC Symbol;Acc:HGNC:30324]	OG0006452	106523818	rfk	PREDICTED: riboflavin kinase isoform X1	379
274	XP_013872980.1	ENSG00000142178	150094	SIK1	salt inducible kinase 1 [Source:HGNC Symbol;Acc:HGNC:11142]	OG0011318	106523942	LOC106523942	PREDICTED: serine/threonine-protein kinase SIK2-like	122
275	XP_013873045.1	ENSG00000133574	55303	GIMAP4	GTPase, IMAP family member 4 [Source:HGNC Symbol;Acc:HGNC:21872]	#N/A	106523989	LOC106523989	PREDICTED: uncharacterized protein LOC106523989 isoform X1	123
278	XP_013873110.1	ENSG00000157510	134265	AFAP1L1	actin filament associated protein 1 like 1 [Source:HGNC Symbol;Acc:HGNC:26714]	OG0003789	106524028	LOC106524028	PREDICTED: actin filament-associated protein 1-like 1	124
279	XP_013873162.1	ENSG00000143384	4170	#N/A	#N/A	OG0009690	106524069	LOC106524069	PREDICTED: induced myeloid leukemia cell differentiation protein Mcl-1-like	125
280	XP_013873170.1	ENSG00000163154	79626	TNFAIP8L2	TNF alpha induced protein 8 like 2 [Source:HGNC Symbol;Acc:HGNC:26277]	#N/A	106524074	tnfaip8l2	PREDICTED: tumor necrosis factor alpha-induced protein 8-like protein 2	410
281	XP_013873194.1	ENSG00000100991	26133	TRPC4AP	transient receptor potential cation channel subfamily C member 4 associated protein [Source:HGNC Symbol;Acc:HGNC:16181]	OG0011326	106524086	trpc4ap	PREDICTED: short transient receptor potential channel 4-associated protein	416
282	XP_013873436.1	ENSG00000131941	85415	RHPN2	rhophilin Rho GTPase binding protein 2 [Source:HGNC Symbol;Acc:HGNC:19974]	OG0002987	106524255	rhpn2	PREDICTED: rhophilin-2 isoform X1	381
284	XP_013873662.1	ENSG00000173083	10855	#N/A	#N/A	OG0009713	106524410	hpse	PREDICTED: heparanase	321
285	XP_013873871.1	ENSG00000113575	5515	#N/A	#N/A	OG0001789	106524565	ppp2ca	PREDICTED: serine/threonine-protein phosphatase 2A catalytic subunit alpha isoform	373
286	XP_013873925.1	ENSG00000136478	55852	#N/A	#N/A	OG0001503	106524604	LOC106524604	PREDICTED: testis-expressed sequence 2 protein-like	126
287	XP_013873936.1	ENSG00000109381	1998	#N/A	#N/A	OG0002846	106524615	elf2	PREDICTED: ETS-related transcription factor Elf-2	295
288	XP_013873955.1	ENSG00000151838	729665	CCDC175	coiled-coil domain containing 175 [Source:HGNC Symbol;Acc:HGNC:19847]	OG0012663	106524619	LOC106524619	PREDICTED: trichohyalin-like	128
289	XP_013874060.1	ENSG00000135472	23017	FAIM2	Fas apoptotic inhibitory molecule 2 [Source:HGNC Symbol;Acc:HGNC:17067]	OG0000380	106524699	faim2	PREDICTED: protein lifeguard 2	299
290	XP_013874278.1	ENSG00000107968	1326	MAP3K8	mitogen-activated protein kinase kinase kinase 8 [Source:HGNC Symbol;Acc:HGNC:6860]	OG0009741	106524835	map3k8	PREDICTED: mitogen-activated protein kinase kinase kinase 8	343
291	XP_013874293.1	ENSG00000139636	55716	#N/A	#N/A	OG0002680	106524847	lmbr1l	PREDICTED: protein LMBR1L	336
292	XP_013874387.1	ENSG00000175093	92369	SPSB4	splA/ryanodine receptor domain and SOCS box containing 4 [Source:HGNC Symbol;Acc:HGNC:30630]	OG0001263	106524906	LOC106524906	PREDICTED: SPRY domain-containing SOCS box protein 4-like	130
294	XP_013874624.1	ENSG00000162695	148867	SLC30A7	solute carrier family 30 member 7 [Source:HGNC Symbol;Acc:HGNC:19306]	OG0008085	106525064	slc30a7	PREDICTED: zinc transporter 7	393
295	XP_013874752.1	ENSG00000006453	55971	BAIAP2L1	BAR/IMD domain containing adaptor protein 2 like 1 [Source:HGNC Symbol;Acc:HGNC:21649]	OG0000419	106525165	LOC106525165	PREDICTED: brain-specific angiogenesis inhibitor 1-associated protein 2-like protein 1 isoform X1	131
297	XP_013874814.1	ENSG00000162650	127002	#N/A	#N/A	OG0008095	106525206	LOC106525206	PREDICTED: ataxin-7-like protein 2	132
298	XP_013875081.1	ENSG00000170315	7314	UBB	ubiquitin B [Source:HGNC Symbol;Acc:HGNC:12463]	OG0002001	106525399	ubb	PREDICTED: polyubiquitin-B	418
299	XP_013875195.1	ENSG00000135241	50640	PNPLA8	patatin like phospholipase domain containing 8 [Source:HGNC Symbol;Acc:HGNC:28900]	OG0004404	106525483	LOC106525483	PREDICTED: calcium-independent phospholipase A2-gamma-like	133
300	XP_013875331.1	ENSG00000170191	140838	NANP	N-acetylneuraminic acid phosphatase [Source:HGNC Symbol;Acc:HGNC:16140]	OG0008126	106525584	nanp	PREDICTED: N-acylneuraminate-9-phosphatase	348
301	XP_013875366.1	ENSG00000151929	9531	#N/A	#N/A	OG0009788	106525615	LOC106525615	PREDICTED: BAG family molecular chaperone regulator 3-like	135
302	XP_013875386.1	ENSG00000155304	6782	HSPA13	heat shock protein family A (Hsp70) member 13 [Source:HGNC Symbol;Acc:HGNC:11375]	OG0008131	106525636	hspa13	PREDICTED: heat shock 70 kDa protein 13 isoform X1	322
304	XP_013875446.1	ENSG00000173110	3310	HSPA6	heat shock protein family A (Hsp70) member 6 [Source:HGNC Symbol;Acc:HGNC:5239]	OG0000059	106525681	LOC106525681	PREDICTED: heat shock 70 kDa protein	136
305	XP_013875540.1	ENSG00000171115	155038	GIMAP8	GTPase, IMAP family member 8 [Source:HGNC Symbol;Acc:HGNC:21792]	#N/A	106525755	LOC106525755	PREDICTED: GTPase IMAP family member 8-like isoform X1	137
307	XP_013875596.1	ENSG00000173848	10276	NET1	neuroepithelial cell transforming 1 [Source:HGNC Symbol;Acc:HGNC:14592]	OG0007979	106525804	LOC106525804	PREDICTED: neuroepithelial cell-transforming gene 1 protein-like	138
308	XP_013875605.1	ENSG00000178568	2066	ERBB4	erb-b2 receptor tyrosine kinase 4 [Source:HGNC Symbol;Acc:HGNC:3432]	OG0000153	106525812	LOC106525812	PREDICTED: receptor tyrosine-protein kinase erbB-4-like isoform X1	139
313	XP_013875709.1	ENSG00000109133	55161	TMEM33	transmembrane protein 33 [Source:HGNC Symbol;Acc:HGNC:25541]	OG0003375	106525882	tmem33	PREDICTED: transmembrane protein 33	408
316	XP_013875758.1	ENSG00000116001	7072	#N/A	#N/A	OG0001042	106525916	tia1	PREDICTED: nucleolysin TIA-1 isoform p40 isoform X1	404
319	XP_013875778.1	ENSG00000183808	389677	RBM12B	RNA binding motif protein 12B [Source:HGNC Symbol;Acc:HGNC:32310]	#N/A	106525925	LOC106525925	PREDICTED: RNA-binding protein 12B-like	140
320	XP_013875781.1	ENSG00000149527	9651	PLCH2	phospholipase C eta 2 [Source:HGNC Symbol;Acc:HGNC:29037]	OG0002612	106525932	plch2	PREDICTED: 1-phosphatidylinositol 4,5-bisphosphate phosphodiesterase eta-2 isoform X1	369
326	XP_013875791.1	ENSG00000180758	80045	GPR157	G protein-coupled receptor 157 [Source:HGNC Symbol;Acc:HGNC:23687]	OG0008153	106525935	gpr157	PREDICTED: probable G-protein coupled receptor 157	318
327	XP_013875828.1	ENSG00000142583	6518	SLC2A5	solute carrier family 2 member 5 [Source:HGNC Symbol;Acc:HGNC:11010]	OG0009813	106525969	slc2a5	PREDICTED: solute carrier family 2, facilitated glucose transporter member 5	392
328	XP_013875944.1	ENSG00000144476	57007	ACKR3	atypical chemokine receptor 3 [Source:HGNC Symbol;Acc:HGNC:23692]	#N/A	106526041	LOC106526041	PREDICTED: C-X-C chemokine receptor type 3-like	141
329	XP_013876291.1	ENSG00000155324	65983	GRAMD2B	GRAM domain containing 2B [Source:HGNC Symbol;Acc:HGNC:24911]	#N/A	106526270	LOC106526270	PREDICTED: GRAM domain-containing protein 3-like isoform X1	142
331	XP_013876385.1	ENSG00000169641	7798	#N/A	#N/A	OG0009833	106526344	luzp1	PREDICTED: leucine zipper protein 1	340
333	XP_013876466.1	ENSG00000060566	84699	CREB3L3	cAMP responsive element binding protein 3 like 3 [Source:HGNC Symbol;Acc:HGNC:18855]	OG0007379	106526404	LOC106526404	PREDICTED: cyclic AMP-responsive element-binding protein 3-like protein 3-A	143
334	XP_013876603.1	ENSG00000119888	4072	#N/A	#N/A	OG0006588	106526526	LOC106526526	PREDICTED: tumor-associated calcium signal transducer 2-like	144
335	XP_013876738.1	ENSG00000070423	55658	RNF126	ring finger protein 126 [Source:HGNC Symbol;Acc:HGNC:21151]	OG0001632	106526643	LOC106526643	PREDICTED: E3 ubiquitin-protein ligase RNF126-like isoform X1	145
337	XP_013876825.1	ENSG00000147437	2796	GNRH1	gonadotropin releasing hormone 1 [Source:HGNC Symbol;Acc:HGNC:4419]	OG0012715	106526701	gnrh1	PREDICTED: progonadoliberin-1	317
338	XP_013876908.1	ENSG00000144452	26154	ABCA12	ATP binding cassette subfamily A member 12 [Source:HGNC Symbol;Acc:HGNC:14637]	#N/A	106526773	LOC106526773	PREDICTED: ABC transporter G family member 23-like	146
339	XP_013877274.1	ENSG00000176454	254531	#N/A	#N/A	OG0011483	106527062	lpcat4	PREDICTED: lysophospholipid acyltransferase LPCAT4	338
340	XP_013877316.1	ENSG00000106771	23731	TMEM245	transmembrane protein 245 [Source:HGNC Symbol;Acc:HGNC:1363]	#N/A	106527097	tmem245	PREDICTED: transmembrane protein 245 isoform X1	407
342	XP_013877363.1	ENSG00000178695	115207	KCTD12	potassium channel tetramerization domain containing 12 [Source:HGNC Symbol;Acc:HGNC:14678]	OG0000406	106527134	kctd12	PREDICTED: BTB/POZ domain-containing protein KCTD12	332
343	XP_013877425.1	ENSG00000134107	8553	BHLHE40	basic helix-loop-helix family member e40 [Source:HGNC Symbol;Acc:HGNC:1046]	OG0007595	106527169	LOC106527169	PREDICTED: class E basic helix-loop-helix protein 40-like	148
344	XP_013877454.1	ENSG00000147246	3358	HTR2C	5-hydroxytryptamine receptor 2C [Source:HGNC Symbol;Acc:HGNC:5295]	OG0000897	106527196	LOC106527196	PREDICTED: 5-hydroxytryptamine receptor 2C-like	149
346	XP_013877465.1	ENSG00000197024	57541	ZNF398	zinc finger protein 398 [Source:HGNC Symbol;Acc:HGNC:18373]	#N/A	106527206	LOC106527206	PREDICTED: zinc finger and SCAN domain-containing protein 31-like isoform X1	150
350	XP_013877643.1	ENSG00000004939	6521	#N/A	#N/A	OG0000561	106527343	slc4a1	PREDICTED: band 3 anion transport protein	395
351	XP_013877703.1	ENSG00000113648	9555	#N/A	#N/A	OG0011495	106527385	LOC106527385	PREDICTED: core histone macro-H2A.1	153
352	XP_013877727.1	ENSG00000254470	91056	AP5B1	adaptor related protein complex 5 subunit beta 1 [Source:HGNC Symbol;Acc:HGNC:25104]	OG0011498	106527402	ap5b1	PREDICTED: AP-5 complex subunit beta-1	260
353	XP_013877810.1	ENSG00000182923	80254	#N/A	#N/A	OG0011504	106527465	cep63	PREDICTED: centrosomal protein of 63 kDa isoform X1	274
355	XP_013877839.1	ENSG00000171448	57684	ZBTB26	zinc finger and BTB domain containing 26 [Source:HGNC Symbol;Acc:HGNC:23383]	OG0011508	106527482	LOC106527482	PREDICTED: zinc finger and BTB domain-containing protein 26-like	154
356	XP_013877902.1	ENSG00000182197	2131	#N/A	#N/A	OG0002522	106527530	LOC106527530	PREDICTED: exostosin-1b	155
357	XP_013878023.1	ENSG00000149488	117532	#N/A	#N/A	OG0000679	106527636	LOC106527636	PREDICTED: transmembrane channel-like protein 2, partial	156
358	XP_013878163.1	ENSG00000146047	255626	#N/A	#N/A	OG0000005	106527725	LOC106527725	PREDICTED: histone H2B 1/2	157
359	XP_013878174.1	ENSG00000149679	81928	#N/A	#N/A	OG0001949	106527733	LOC106527733	PREDICTED: CDK5 and ABL1 enzyme substrate 2-like	158
360	XP_013878316.1	ENSG00000125740	2354	FOSB	FosB proto-oncogene, AP-1 transcription factor subunit [Source:HGNC Symbol;Acc:HGNC:3797]	OG0006658	106527855	fosb	PREDICTED: protein fosB isoform X1	308
364	XP_013878388.1	ENSG00000141698	115024	NT5C3B	5'-nucleotidase, cytosolic IIIB [Source:HGNC Symbol;Acc:HGNC:28300]	OG0002159	106527914	nt5c3b	PREDICTED: 7-methylguanosine phosphate-specific 5\\'-nucleotidase isoform X1	355
366	XP_013878471.1	ENSG00000181915	84890	ADO	2-aminoethanethiol dioxygenase [Source:HGNC Symbol;Acc:HGNC:23506]	OG0003852	106527984	LOC106527984	PREDICTED: 2-aminoethanethiol dioxygenase-like	159
367	XP_013878678.1	ENSG00000133265	23640	HSPBP1	HSPA (Hsp70) binding protein 1 [Source:HGNC Symbol;Acc:HGNC:24989]	OG0009937	106528138	hspbp1	PREDICTED: hsp70-binding protein 1	325
368	XP_013878897.1	ENSG00000160781	79957	PAQR6	progestin and adipoQ receptor family member 6 [Source:HGNC Symbol;Acc:HGNC:30132]	#N/A	106528306	LOC106528306	PREDICTED: progestin and adipoQ receptor family member 6-like isoform X1	160
370	XP_013879164.1	ENSG00000158552	130617	ZFAND2B	zinc finger AN1-type containing 2B [Source:HGNC Symbol;Acc:HGNC:25206]	OG0004504	106528524	zfand2a	PREDICTED: AN1-type zinc finger protein 2A isoform X1	423
373	XP_013879210.1	ENSG00000055483	57602	#N/A	#N/A	OG0000115	106528555	usp36	PREDICTED: ubiquitin carboxyl-terminal hydrolase 36	419
374	XP_013879306.1	ENSG00000168769	54790	TET2	tet methylcytosine dioxygenase 2 [Source:HGNC Symbol;Acc:HGNC:25941]	#N/A	106528603	tet1	PREDICTED: methylcytosine dioxygenase TET1 isoform X1	403
375	XP_013879343.1	ENSG00000099814	283638	#N/A	#N/A	OG0006696	106528666	LOC106528666	PREDICTED: centrosomal protein of 170 kDa protein B-like isoform X1	163
379	XP_013879494.1	ENSG00000108950	54757	FAM20A	FAM20A golgi associated secretory pathway pseudokinase [Source:HGNC Symbol;Acc:HGNC:23015]	OG0009976	106528786	fam20a	PREDICTED: pseudokinase FAM20A	300
381	XP_013879535.1	ENSG00000116717	1647	GADD45A	growth arrest and DNA damage inducible alpha [Source:HGNC Symbol;Acc:HGNC:4095]	OG0000494	106528824	LOC106528824	PREDICTED: growth arrest and DNA damage-inducible protein GADD45 alpha-like	164
382	XP_013879561.1	ENSG00000146047	255626	#N/A	#N/A	OG0000005	106528838	LOC106528838	PREDICTED: histone H2B 1/2	165
383	XP_013879884.1	ENSG00000170873	9788	MTSS1	MTSS I-BAR domain containing 1 [Source:HGNC Symbol;Acc:HGNC:20443]	#N/A	106529093	LOC106529093	PREDICTED: LOW QUALITY PROTEIN: MTSS1-like protein	167
384	XP_013879903.1	ENSG00000138764	901	CCNG2	cyclin G2 [Source:HGNC Symbol;Acc:HGNC:1593]	OG0002627	106529110	LOC106529110	PREDICTED: cyclin-G2-like	168
385	XP_013879919.1	ENSG00000034677	25897	RNF19A	ring finger protein 19A, RBR E3 ubiquitin protein ligase [Source:HGNC Symbol;Acc:HGNC:13432]	OG0006132	106529126	LOC106529126	PREDICTED: E3 ubiquitin-protein ligase RNF19A-like	169
386	XP_013879994.1	ENSG00000179859	284023	#N/A	#N/A	OG0003407	106529188	LOC106529188	PREDICTED: RING finger protein 186-like	170
387	XP_013880289.1	ENSG00000135821	2752	GLUL	glutamate-ammonia ligase [Source:HGNC Symbol;Acc:HGNC:4341]	#N/A	106529419	LOC106529419	PREDICTED: glutamine synthetase-like isoform X1	171
391	XP_013880338.1	ENSG00000179889	23042	#N/A	#N/A	OG0004515	106529453	pdxdc1	PREDICTED: pyridoxal-dependent decarboxylase domain-containing protein 1	363
392	XP_013880341.1	ENSG00000196850	160760	PPTC7	protein phosphatase targeting COQ7 [Source:HGNC Symbol;Acc:HGNC:30695]	OG0003587	106529455	LOC106529455	PREDICTED: protein phosphatase PTC7 homolog	172
393	XP_013880575.1	ENSG00000205670	54065	SMIM11	small integral membrane protein 11 [Source:HGNC Symbol;Acc:HGNC:1293]	#N/A	106529642	smim11a	PREDICTED: small integral membrane protein 11	396
394	XP_013880587.1	ENSG00000132002	3337	#N/A	#N/A	OG0001908	106529647	LOC106529647	PREDICTED: dnaJ homolog subfamily B member 1-like	173
395	XP_013880648.1	ENSG00000173588	51134	#N/A	#N/A	OG0005768	106529708	cep83	PREDICTED: centrosomal protein of 83 kDa	275
396	XP_013880655.1	#N/A	#N/A	UC_PR_LOC106529712	#N/A	#N/A	106529712	LOC106529712	PREDICTED: uncharacterized protein LOC106529712	174
397	XP_013880666.1	ENSG00000184047	56616	DIABLO	diablo IAP-binding mitochondrial protein [Source:HGNC Symbol;Acc:HGNC:21528]	#N/A	106529727	LOC106529727	PREDICTED: diablo homolog, mitochondrial-like isoform X1	175
399	XP_013880705.1	#N/A	#N/A	PRDCT_PR	#N/A	#N/A	106529754	LOC106529754	PREDICTED: nuclear pore complex protein DDB_G0274915-like	176
400	XP_013880862.1	ENSG00000038210	55300	PI4K2B	phosphatidylinositol 4-kinase type 2 beta [Source:HGNC Symbol;Acc:HGNC:18215]	OG0002750	106529884	pi4k2b	PREDICTED: phosphatidylinositol 4-kinase type 2-beta	364
401	XP_013880875.1	ENSG00000141579	79755	ZNF750	zinc finger protein 750 [Source:HGNC Symbol;Acc:HGNC:25843]	OG0011624	106529891	znf750	PREDICTED: zinc finger protein 750	425
402	XP_013880924.1	ENSG00000166579	81565	#N/A	#N/A	OG0001071	106529937	ndel1	PREDICTED: nuclear distribution protein nudE-like 1	349
404	XP_013880951.1	ENSG00000170890	5319	PLA2G1B	phospholipase A2 group IB [Source:HGNC Symbol;Acc:HGNC:9030]	#N/A	106529959	LOC106529959	PREDICTED: phospholipase A2-like	177
405	XP_013881088.1	#N/A	#N/A	UC_PR_LOC106530074	#N/A	#N/A	106530074	LOC106530074	PREDICTED: uncharacterized protein LOC106530074	178
406	XP_013881101.1	ENSG00000079435	3991	LIPE	lipase E, hormone sensitive type [Source:HGNC Symbol;Acc:HGNC:6621]	OG0003783	106530086	LOC106530086	PREDICTED: hormone-sensitive lipase-like	179
407	XP_013881111.1	ENSG00000111859	4739	NEDD9	neural precursor cell expressed, developmentally down-regulated 9 [Source:HGNC Symbol;Acc:HGNC:7733]	OG0002832	106530093	nedd9	PREDICTED: enhancer of filamentation 1	350
408	XP_013881201.1	ENSG00000081019	54665	#N/A	#N/A	OG0002364	106530165	LOC106530165	PREDICTED: round spermatid basic protein 1-like	180
409	XP_013881284.1	ENSG00000221926	10626	TRIM16	tripartite motif containing 16 [Source:HGNC Symbol;Acc:HGNC:17241]	#N/A	106530212	LOC106530212	PREDICTED: tripartite motif-containing protein 16-like	181
410	XP_013881366.1	ENSG00000183421	54101	RIPK4	receptor interacting serine/threonine kinase 4 [Source:HGNC Symbol;Acc:HGNC:496]	OG0011647	106530313	ripk4	PREDICTED: receptor-interacting serine/threonine-protein kinase 4	382
411	XP_013881390.1	ENSG00000171492	55144	LRRC8D	leucine rich repeat containing 8 VRAC subunit D [Source:HGNC Symbol;Acc:HGNC:16992]	OG0006775	106530336	lrrc8d	PREDICTED: volume-regulated anion channel subunit LRRC8D	339
412	XP_013881397.1	ENSG00000115386	5967	REG1A	regenerating family member 1 alpha [Source:HGNC Symbol;Acc:HGNC:9951]	OG0000052	106530346	LOC106530346	PREDICTED: galactose-specific lectin nattectin-like	182
413	XP_013881446.1	ENSG00000132002	3337	#N/A	#N/A	OG0001908	106530389	dnajb1	PREDICTED: dnaJ homolog subfamily B member 1	290
414	XP_013881555.1	ENSG00000166173	55323	LARP6	La ribonucleoprotein 6, translational regulator [Source:HGNC Symbol;Acc:HGNC:24012]	OG0004967	106530475	larp6	PREDICTED: la-related protein 6	335
415	XP_013881597.1	ENSG00000237172	84752	B3GNT9	UDP-GlcNAc:betaGal beta-1,3-N-acetylglucosaminyltransferase 9 [Source:HGNC Symbol;Acc:HGNC:28714]	OG0010055	106530507	LOC106530507	PREDICTED: N-acetyllactosaminide beta-1,3-N-acetylglucosaminyltransferase 2-like	183
416	XP_013881632.1	ENSG00000217128	96459	#N/A	#N/A	OG0004532	106530540	fnip1	PREDICTED: folliculin-interacting protein 1 isoform X1	307
418	XP_013881658.1	ENSG00000183840	2863	GPR39	G protein-coupled receptor 39 [Source:HGNC Symbol;Acc:HGNC:4496]	OG0011660	106530562	gpr39	PREDICTED: G-protein coupled receptor 39	319
419	XP_013881683.1	ENSG00000104131	8669	EIF3J	eukaryotic translation initiation factor 3 subunit J [Source:HGNC Symbol;Acc:HGNC:3270]	OG0005439	106530579	eif3j	PREDICTED: eukaryotic translation initiation factor 3 subunit J	294
420	XP_013881736.1	ENSG00000171365	1184	CLCN5	chloride voltage-gated channel 5 [Source:HGNC Symbol;Acc:HGNC:2023]	#N/A	106530626	clcn5	PREDICTED: H(+)/Cl(-) exchange transporter 5 isoform X1	277
424	XP_013881896.1	ENSG00000147679	84294	UTP23	UTP23 small subunit processome component [Source:HGNC Symbol;Acc:HGNC:28224]	OG0008432	106530749	utp23	PREDICTED: rRNA-processing protein UTP23 homolog	420
425	XP_013881984.1	ENSG00000136052	84102	#N/A	#N/A	OG0000440	106530824	LOC106530824	PREDICTED: solute carrier family 41 member 2-like	185
426	XP_013882017.1	ENSG00000249915	10016	#N/A	#N/A	OG0002167	106530853	pdcd6	PREDICTED: programmed cell death protein 6	360
427	XP_013882094.1	ENSG00000183508	54855	TENT5C	terminal nucleotidyltransferase 5C [Source:HGNC Symbol;Acc:HGNC:24712]	OG0000284	106530912	fam46c	PREDICTED: protein FAM46C	301
430	XP_013882137.1	ENSG00000124813	860	RUNX2	RUNX family transcription factor 2 [Source:HGNC Symbol;Acc:HGNC:10472]	OG0000616	106530950	LOC106530950	PREDICTED: runt-related transcription factor 2-like isoform X1	186
432	XP_013882251.1	ENSG00000166471	440026	TMEM41B	transmembrane protein 41B [Source:HGNC Symbol;Acc:HGNC:28948]	OG0008453	106531036	tmem41b	PREDICTED: transmembrane protein 41B	409
433	XP_013882381.1	ENSG00000099860	4616	GADD45B	growth arrest and DNA damage inducible beta [Source:HGNC Symbol;Acc:HGNC:4096]	OG0000494	106531141	gadd45b	PREDICTED: growth arrest and DNA damage-inducible protein GADD45 beta	312
434	XP_013882406.1	ENSG00000148925	84280	BTBD10	BTB domain containing 10 [Source:HGNC Symbol;Acc:HGNC:21445]	#N/A	106531168	btbd10	PREDICTED: BTB/POZ domain-containing protein 10 isoform X1	272
435	XP_013882407.1	ENSG00000174564	53833	IL20RB	interleukin 20 receptor subunit beta [Source:HGNC Symbol;Acc:HGNC:6004]	OG0010096	106531171	LOC106531171	PREDICTED: interleukin-20 receptor subunit alpha-like	187
438	XP_013882605.1	ENSG00000132109	6737	TRIM21	tripartite motif containing 21 [Source:HGNC Symbol;Acc:HGNC:11312]	OG0000179	106531320	LOC106531320	PREDICTED: E3 ubiquitin-protein ligase TRIM39-like	188
439	XP_013882789.1	ENSG00000104611	63898	SH2D4A	SH2 domain containing 4A [Source:HGNC Symbol;Acc:HGNC:26102]	#N/A	106531462	LOC106531462	PREDICTED: SH2 domain-containing protein 4A-like	189
441	XP_013882967.1	#N/A	#N/A	UC_PR_LOC106531605	#N/A	#N/A	106531605	LOC106531605	PREDICTED: uncharacterized protein LOC106531605, partial	190
442	XP_013883132.1	ENSG00000197822	100506658	#N/A	#N/A	OG0005467	106531758	LOC106531758	PREDICTED: occludin-like	191
443	XP_013883282.1	#N/A	#N/A	PRDCT_PR	#N/A	#N/A	106531886	LOC106531886	PREDICTED: wiskott-Aldrich syndrome protein family member 2-like	193
444	XP_013883375.1	ENSG00000178177	254251	#N/A	#N/A	OG0001702	106531961	LOC106531961	PREDICTED: ligand-dependent corepressor-like	195
445	XP_013883464.1	ENSG00000087258	2775	#N/A	#N/A	OG0000120	106532023	gnao1	PREDICTED: guanine nucleotide-binding protein G(o) subunit alpha	316
446	XP_013883662.1	ENSG00000129473	599	#N/A	#N/A	OG0003101	106532189	bcl2l1	PREDICTED: bcl-2-like protein 1	266
447	XP_013883683.1	ENSG00000137699	23650	TRIM29	tripartite motif containing 29 [Source:HGNC Symbol;Acc:HGNC:17274]	#N/A	106532209	LOC106532209	PREDICTED: tripartite motif-containing protein 16-like	197
448	XP_013883684.1	ENSG00000137699	23650	TRIM29	tripartite motif containing 29 [Source:HGNC Symbol;Acc:HGNC:17274]	#N/A	106532210	LOC106532210	PREDICTED: tripartite motif-containing protein 16-like	198
449	XP_013883703.1	ENSG00000117682	79947	#N/A	#N/A	OG0008527	106532228	dhdds	PREDICTED: dehydrodolichyl diphosphate syntase complex subunit DHDDS	286
450	XP_013883704.1	ENSG00000126070	192669	AGO3	argonaute RISC catalytic component 3 [Source:HGNC Symbol;Acc:HGNC:18421]	#N/A	106532229	LOC106532229	PREDICTED: protein argonaute-3	199
451	XP_013883811.1	ENSG00000128283	11135	CDC42EP1	CDC42 effector protein 1 [Source:HGNC Symbol;Acc:HGNC:17014]	OG0005115	106532322	LOC106532322	PREDICTED: cdc42 effector protein 1-like	200
453	XP_013884041.1	ENSG00000178078	55620	STAP2	signal transducing adaptor family member 2 [Source:HGNC Symbol;Acc:HGNC:30430]	#N/A	106532521	LOC106532521	PREDICTED: signal-transducing adaptor protein 1-like isoform X1	202
455	XP_013884177.1	ENSG00000269855	646862	#N/A	#N/A	OG0008483	106532616	LOC106532616	PREDICTED: RING finger protein 225-like	203
457	XP_013884226.1	ENSG00000175087	149420	PDIK1L	PDLIM1 interacting kinase 1 like [Source:HGNC Symbol;Acc:HGNC:18981]	OG0011760	106532651	pdik1l	PREDICTED: serine/threonine-protein kinase PDIK1L	361
458	XP_013884270.1	ENSG00000164379	94234	FOXQ1	forkhead box Q1 [Source:HGNC Symbol;Acc:HGNC:20951]	OG0006854	106532684	foxq1	PREDICTED: forkhead box protein Q1	310
459	XP_013884455.1	ENSG00000178177	254251	#N/A	#N/A	OG0001702	106532846	LOC106532846	PREDICTED: ligand-dependent corepressor-like, partial	204
460	XP_013884551.1	ENSG00000264522	56957	OTUD7B	OTU deubiquitinase 7B [Source:HGNC Symbol;Acc:HGNC:16683]	OG0001829	106532924	otud7b	PREDICTED: OTU domain-containing protein 7B isoform X1	357
464	XP_013884706.1	ENSG00000080824	3320	#N/A	#N/A	OG0001922	106533043	LOC106533043	PREDICTED: LOW QUALITY PROTEIN: heat shock protein HSP 90-alpha-like	205
465	XP_013884707.1	ENSG00000080824	3320	HSP90AA1	heat shock protein 90 alpha family class A member 1 [Source:HGNC Symbol;Acc:HGNC:5253]	#N/A	106533044	LOC106533044	PREDICTED: heat shock protein HSP 90-alpha 1	206
466	XP_013884727.1	ENSG00000189143	1364	CLDN4	claudin 4 [Source:HGNC Symbol;Acc:HGNC:2046]	#N/A	106533062	LOC106533062	PREDICTED: claudin-4-like	207
467	XP_013884735.1	#N/A	#N/A	PRDCT_PR	#N/A	#N/A	106533070	LOC106533070	PREDICTED: coagulation factor V-like isoform X1	208
469	XP_013884774.1	ENSG00000169018	10116	FEM1B	fem-1 homolog B [Source:HGNC Symbol;Acc:HGNC:3649]	OG0010190	106533102	fem1b	PREDICTED: protein fem-1 homolog B	304
470	XP_013884924.1	#N/A	#N/A	UC_PR_LOC106533231	#N/A	#N/A	106533231	LOC106533231	PREDICTED: uncharacterized protein LOC106533231	209
471	XP_013884991.1	ENSG00000161011	8878	SQSTM1	sequestosome 1 [Source:HGNC Symbol;Acc:HGNC:11280]	OG0002469	106533286	sqstm1	PREDICTED: sequestosome-1 isoform X1	400
473	XP_013885065.1	ENSG00000092330	26277	#N/A	#N/A	OG0001354	106533346	LOC106533346	PREDICTED: zinc finger protein 37-like, partial	210
474	XP_013885109.1	ENSG00000219607	648791	#N/A	#N/A	OG0011790	106533391	ppp1r3g	PREDICTED: protein phosphatase 1 regulatory subunit 3G	372
475	XP_013885258.1	ENSG00000198925	79065	ATG9A	autophagy related 9A [Source:HGNC Symbol;Acc:HGNC:22408]	#N/A	106533474	LOC106533474	PREDICTED: autophagy-related protein 9A-like	211
476	XP_013885263.1	ENSG00000101160	1522	#N/A	#N/A	OG0003195	106533483	LOC106533483	PREDICTED: cathepsin Z-like	212
478	XP_013885297.1	ENSG00000086232	27102	EIF2AK1	eukaryotic translation initiation factor 2 alpha kinase 1 [Source:HGNC Symbol;Acc:HGNC:24921]	OG0006888	106533510	eif2ak1	PREDICTED: eukaryotic translation initiation factor 2-alpha kinase 1 isoform X1	293
481	XP_013885389.1	ENSG00000287856	#N/A	#N/A	novel protein	OG0001110	106533582	egln3	PREDICTED: egl nine homolog 3	292
482	XP_013885434.1	#N/A	#N/A	UC_PR_LOC106533611	#N/A	#N/A	106533611	LOC106533611	PREDICTED: uncharacterized protein LOC106533611	213
483	XP_013885560.1	ENSG00000101096	4773	NFATC2	nuclear factor of activated T cells 2 [Source:HGNC Symbol;Acc:HGNC:7776]	#N/A	106533682	nfatc2	PREDICTED: nuclear factor of activated T-cells, cytoplasmic 2	351
484	XP_013885757.1	ENSG00000198081	7541	ZBTB14	zinc finger and BTB domain containing 14 [Source:HGNC Symbol;Acc:HGNC:12860]	OG0011811	106533852	LOC106533852	PREDICTED: zinc finger and BTB domain-containing protein 14-like	214
485	XP_013885833.1	ENSG00000224982	387890	TMEM233	transmembrane protein 233 [Source:HGNC Symbol;Acc:HGNC:37219]	OG0009367	106533909	LOC106533909	PREDICTED: tumor suppressor candidate 5 homolog	215
486	XP_013885998.1	ENSG00000168386	11259	FILIP1L	filamin A interacting protein 1 like [Source:HGNC Symbol;Acc:HGNC:24589]	#N/A	106534043	LOC106534043	PREDICTED: filamin A-interacting protein 1-like	217
487	XP_013886042.1	ENSG00000122012	22987	SV2C	synaptic vesicle glycoprotein 2C [Source:HGNC Symbol;Acc:HGNC:30670]	OG0000738	106534077	LOC106534077	PREDICTED: synaptic vesicle glycoprotein 2C-like	218
488	XP_013886095.1	ENSG00000162772	467	ATF3	activating transcription factor 3 [Source:HGNC Symbol;Acc:HGNC:785]	OG0011826	106534120	atf3	PREDICTED: cyclic AMP-dependent transcription factor ATF-3	262
489	XP_013886147.1	ENSG00000084093	5978	#N/A	#N/A	OG0011829	106534158	rest	PREDICTED: RE1-silencing transcription factor	378
490	XP_013886239.1	ENSG00000171115	155038	GIMAP8	GTPase, IMAP family member 8 [Source:HGNC Symbol;Acc:HGNC:21792]	#N/A	106534212	LOC106534212	PREDICTED: uncharacterized protein LOC106534212	219
491	XP_013886289.1	ENSG00000140368	9051	#N/A	#N/A	OG0005912	106534257	LOC106534257	PREDICTED: proline-serine-threonine phosphatase-interacting protein 1-like isoform X1	221
493	XP_013886440.1	ENSG00000215183	692094	MSMP	microseminoprotein, prostate associated [Source:HGNC Symbol;Acc:HGNC:29663]	#N/A	106534367	LOC106534367	PREDICTED: prostate-associated microseminoprotein-like	222
494	XP_013886491.1	#N/A	#N/A	PRDCT_PR	#N/A	#N/A	106534406	LOC106534406	PREDICTED: leucine-rich repeat extensin-like protein 5, partial	223
495	XP_013886493.1	ENSG00000113578	2246	FGF1	fibroblast growth factor 1 [Source:HGNC Symbol;Acc:HGNC:3665]	OG0008656	106534413	fgf1	PREDICTED: fibroblast growth factor 1	305
496	XP_013886500.1	ENSG00000168439	10963	#N/A	#N/A	OG0008658	106534421	stip1	PREDICTED: stress-induced-phosphoprotein 1	402
497	XP_013886613.1	ENSG00000170802	3344	#N/A	#N/A	OG0002155	106534505	foxn2	PREDICTED: forkhead box protein N2	309
498	XP_013886628.1	ENSG00000107372	7763	ZFAND5	zinc finger AN1-type containing 5 [Source:HGNC Symbol;Acc:HGNC:13008]	OG0001577	106534520	LOC106534520	PREDICTED: AN1-type zinc finger protein 5-like	224
499	XP_013886672.1	ENSG00000092330	26277	#N/A	#N/A	OG0001354	106534543	LOC106534543	PREDICTED: zinc finger protein 624-like	225
500	XP_013886870.1	ENSG00000123689	50486	G0S2	G0/G1 switch 2 [Source:HGNC Symbol;Acc:HGNC:30229]	OG0008430	106534700	LOC106534700	PREDICTED: G0/G1 switch protein 2-like	227
501	XP_013886871.1	ENSG00000135596	64780	MICAL1	microtubule associated monooxygenase, calponin and LIM domain containing 1 [Source:HGNC Symbol;Acc:HGNC:20619]	OG0011863	106534701	LOC106534701	PREDICTED: protein-methionine sulfoxide oxidase mical1-like isoform X1	228
503	XP_013886873.1	ENSG00000008118	57172	CAMK1G	calcium/calmodulin dependent protein kinase IG [Source:HGNC Symbol;Acc:HGNC:14585]	OG0000375	106534703	LOC106534703	PREDICTED: calcium/calmodulin-dependent protein kinase type 1D-like	229
505	XP_013886912.1	ENSG00000145358	115265	DDIT4L	DNA damage inducible transcript 4 like [Source:HGNC Symbol;Acc:HGNC:30555]	#N/A	106534726	LOC106534726	PREDICTED: DNA damage-inducible transcript 4-like protein	230
506	XP_013886920.1	ENSG00000185155	83881	MIXL1	Mix paired-like homeobox [Source:HGNC Symbol;Acc:HGNC:13363]	#N/A	106534734	LOC106534734	PREDICTED: homeobox protein prophet of Pit-1-like	231
507	XP_013886949.1	ENSG00000117461	8503	PIK3R3	phosphoinositide-3-kinase regulatory subunit 3 [Source:HGNC Symbol;Acc:HGNC:8981]	OG0000448	106534757	pik3r3	PREDICTED: phosphatidylinositol 3-kinase regulatory subunit gamma	366
508	XP_013886999.1	#N/A	#N/A	UC_PR_LOC106534789	#N/A	#N/A	106534789	LOC106534789	PREDICTED: uncharacterized protein LOC106534789 isoform X1	232
511	XP_013887194.1	ENSG00000141748	390790	ARL5C	ADP ribosylation factor like GTPase 5C [Source:HGNC Symbol;Acc:HGNC:31111]	OG0001370	106534933	LOC106534933	PREDICTED: ADP-ribosylation factor-like protein 5B	233
512	XP_013887707.1	ENSG00000170500	164832	LONRF2	LON peptidase N-terminal domain and ring finger 2 [Source:HGNC Symbol;Acc:HGNC:24788]	#N/A	106535278	LOC106535278	PREDICTED: LON peptidase N-terminal domain and RING finger protein 2-like	235
513	XP_013887817.1	ENSG00000164251	2150	F2RL1	F2R like trypsin receptor 1 [Source:HGNC Symbol;Acc:HGNC:3538]	#N/A	106535363	LOC106535363	PREDICTED: proteinase-activated receptor 2-like	236
514	XP_013887839.1	ENSG00000114120	55186	#N/A	#N/A	OG0002132	106535382	LOC106535382	PREDICTED: solute carrier family 25 member 36-A	237
515	XP_013887919.1	ENSG00000076201	25930	#N/A	#N/A	OG0003829	106535458	LOC106535458	PREDICTED: tyrosine-protein phosphatase non-receptor type 23-like	238
516	XP_013887945.1	ENSG00000197579	10210	TOPORS	TOP1 binding arginine/serine rich protein, E3 ubiquitin ligase [Source:HGNC Symbol;Acc:HGNC:21653]	OG0005570	106535482	topors	PREDICTED: E3 ubiquitin-protein ligase Topors	411
517	XP_013888032.1	ENSG00000148110	84641	#N/A	#N/A	OG0001487	106535541	LOC106535541	PREDICTED: hippocampus abundant transcript 1 protein-like	240
518	XP_013888061.1	ENSG00000185245	2811	GP1BA	glycoprotein Ib platelet subunit alpha [Source:HGNC Symbol;Acc:HGNC:4439]	#N/A	106535566	LOC106535566	PREDICTED: platelet glycoprotein Ib alpha chain-like	241
519	XP_013888210.1	ENSG00000131482	2538	G6PC1	glucose-6-phosphatase catalytic subunit 1 [Source:HGNC Symbol;Acc:HGNC:4056]	#N/A	106535684	g6pc	PREDICTED: glucose-6-phosphatase	311
520	XP_013888221.1	ENSG00000135164	9988	#N/A	#N/A	OG0005575	106535700	dmtf1	PREDICTED: cyclin-D-binding Myb-like transcription factor 1 isoform X1	289
522	XP_013888225.1	#N/A	#N/A	UC_PR_LOC106535704	#N/A	#N/A	106535704	LOC106535704	PREDICTED: uncharacterized protein LOC106535704	242
524	XP_013888253.1	ENSG00000151690	54842	MFSD6	major facilitator superfamily domain containing 6 [Source:HGNC Symbol;Acc:HGNC:24711]	OG0003940	106535730	mfsd6	PREDICTED: major facilitator superfamily domain-containing protein 6 isoform X1	345
528	XP_013888257.1	#N/A	#N/A	UC_PR_LOC106535731	#N/A	#N/A	106535731	LOC106535731	PREDICTED: uncharacterized protein LOC106535731	243
529	XP_013888277.1	ENSG00000167323	6786	#N/A	#N/A	OG0001104	106535748	stim1	PREDICTED: stromal interaction molecule 1 isoform X1	401
533	XP_013888330.1	ENSG00000073803	9175	MAP3K13	mitogen-activated protein kinase kinase kinase 13 [Source:HGNC Symbol;Acc:HGNC:6852]	OG0001207	106535790	map3k13	PREDICTED: mitogen-activated protein kinase kinase kinase 13 isoform X1	342
538	XP_013888338.1	ENSG00000135679	4193	#N/A	#N/A	OG0005579	106535795	mdm2	PREDICTED: E3 ubiquitin-protein ligase Mdm2 isoform X1	344
542	XP_013888592.1	ENSG00000151164	144715	#N/A	#N/A	OG0002061	106535981	LOC106535981	PREDICTED: cell cycle checkpoint control protein RAD9B-like	244
543	XP_013888838.1	ENSG00000162300	7542	ZFPL1	zinc finger protein like 1 [Source:HGNC Symbol;Acc:HGNC:12868]	OG0005590	106536178	zfpl1	PREDICTED: zinc finger protein-like 1	424
544	XP_013889050.1	ENSG00000118263	8609	#N/A	#N/A	OG0001517	106536344	LOC106536344	PREDICTED: Krueppel-like factor 7	247
545	XP_013889250.1	ENSG00000009954	9031	BAZ1B	bromodomain adjacent to zinc finger domain 1B [Source:HGNC Symbol;Acc:HGNC:961]	OG0010349	106536503	baz1b	PREDICTED: tyrosine-protein kinase BAZ1B isoform X1	265
548	XP_013889323.1	ENSG00000113396	28965	SLC27A6	solute carrier family 27 member 6 [Source:HGNC Symbol;Acc:HGNC:11000]	#N/A	106536565	LOC106536565	PREDICTED: long-chain fatty acid transport protein 6-like	248
549	XP_013889441.1	ENSG00000054654	23224	SYNE2	spectrin repeat containing nuclear envelope protein 2 [Source:HGNC Symbol;Acc:HGNC:17084]	#N/A	106536665	LOC106536665	PREDICTED: uncharacterized protein LOC106536665	249
550	XP_013889902.1	#N/A	#N/A	UC_PR_LOC106537087	#N/A	#N/A	106537087	LOC106537087	PREDICTED: uncharacterized protein LOC106537087	250
551	XP_013889925.1	ENSG00000131100	529	ATP6V1E1	ATPase H+ transporting V1 subunit E1 [Source:HGNC Symbol;Acc:HGNC:857]	OG0003219	106537100	LOC106537100	PREDICTED: V-type proton ATPase subunit E 1-like	251
552	XP_013889985.1	ENSG00000257093	57189	DENND11	DENN domain containing 11 [Source:HGNC Symbol;Acc:HGNC:29472]	OG0010373	106537154	LOC106537154	PREDICTED: protein LCHN-like	252
553	XP_013890087.1	ENSG00000120889	8795	TNFRSF10B	TNF receptor superfamily member 10b [Source:HGNC Symbol;Acc:HGNC:11905]	#N/A	106537247	LOC106537247	PREDICTED: tumor necrosis factor receptor superfamily member 10B-like isoform X1	254
555	XP_013890112.1	ENSG00000171462	65989	DLK2	delta like non-canonical Notch ligand 2 [Source:HGNC Symbol;Acc:HGNC:21113]	OG0002249	106537270	LOC106537270	PREDICTED: protein delta homolog 2-like	255
556	XP_013890181.1	ENSG00000152154	130733	TMEM178A	transmembrane protein 178A [Source:HGNC Symbol;Acc:HGNC:28517]	OG0011973	106537345	tmem178a	PREDICTED: transmembrane protein 178A	406
557	XP_013890235.1	ENSG00000108061	8036		#N/A	OG0002998	106537400	LOC106537400	PREDICTED: leucine-rich repeat protein SHOC-2	256
558	#N/A	ENSG00000129521	#N/A	EGLN3_Pzuedogene	#N/A	#N/A	#N/A	LOC106512779	#N/A	38
559	#N/A	#N/A	#N/A	UC_NC_LOC106511296	#N/A	#N/A	#N/A	LOC106511296	#N/A	9
560	#N/A	#N/A	#N/A	UC_NC_LOC106511727	#N/A	#N/A	#N/A	LOC106511727	#N/A	18
561	#N/A	#N/A	#N/A	PRDCT_PR_heat shock 70 kDa protein 1-like	#N/A	#N/A	#N/A	LOC106533910	#N/A	216
562	#N/A	#N/A	#N/A	UC_NC_LOC106512217	#N/A	#N/A	#N/A	LOC106512217	#N/A	28
563	#N/A	#N/A	#N/A	UC_NC_LOC106518277	#N/A	#N/A	#N/A	LOC106518277	#N/A	76
564	#N/A	#N/A	#N/A	UC_NC_LOC106532516	#N/A	#N/A	#N/A	LOC106532516	#N/A	201
565	#N/A	#N/A	#N/A	UC_NC_LOC106510773	#N/A	#N/A	#N/A	LOC106510773	#N/A	2
566	#N/A	#N/A	#N/A	UC_NC_LOC106511151	#N/A	#N/A	#N/A	LOC106511151	#N/A	7
567	#N/A	#N/A	#N/A	UC_NC_LOC106511220	#N/A	#N/A	#N/A	LOC106511220	#N/A	8
568	#N/A	#N/A	#N/A	UC_NC_LOC106511463	#N/A	#N/A	#N/A	LOC106511463	#N/A	13
569	#N/A	#N/A	#N/A	UC_NC_LOC106512093	#N/A	#N/A	#N/A	LOC106512093	#N/A	23
570	#N/A	#N/A	#N/A	UC_NC_LOC106512182	#N/A	#N/A	#N/A	LOC106512182	#N/A	25
571	#N/A	#N/A	#N/A	UC_NC_LOC106512262	#N/A	#N/A	#N/A	LOC106512262	#N/A	30
572	#N/A	#N/A	#N/A	Pseudo_testis-expressed sequence 2 protein pseudogene	#N/A	#N/A	#N/A	LOC106512383	#N/A	33
573	#N/A	#N/A	#N/A	Pseudo_nuclear factor 1 B-type pseudogene	#N/A	#N/A	#N/A	LOC106512428	#N/A	35
574	#N/A	#N/A	#N/A	Pseudo_vimentin pseudogene	#N/A	#N/A	#N/A	LOC106514714	#N/A	60
575	#N/A	#N/A	#N/A	UC_NC_LOC106515322	#N/A	#N/A	#N/A	LOC106515322	#N/A	67
576	#N/A	#N/A	#N/A	UC_NC_LOC106517233	#N/A	#N/A	#N/A	LOC106517233	#N/A	73
577	#N/A	#N/A	#N/A	UC_NC_LOC106519998	#N/A	#N/A	#N/A	LOC106519998	#N/A	90
578	#N/A	#N/A	#N/A	UC_NC_LOC106520359	#N/A	#N/A	#N/A	LOC106520359	#N/A	96
579	#N/A	#N/A	#N/A	UC_NC_LOC106520559	#N/A	#N/A	#N/A	LOC106520559	#N/A	99
580	#N/A	#N/A	#N/A	UC_NC_LOC106524611	#N/A	#N/A	#N/A	LOC106524611	#N/A	127
581	#N/A	#N/A	#N/A	UC_NC_LOC106524868	#N/A	#N/A	#N/A	LOC106524868	#N/A	129
582	#N/A	#N/A	#N/A	UC_NC_LOC106526874	#N/A	#N/A	#N/A	LOC106526874	#N/A	147
583	#N/A	#N/A	#N/A	UC_NC_LOC106527257	#N/A	#N/A	#N/A	LOC106527257	#N/A	151
584	#N/A	#N/A	#N/A	UC_NC_LOC106527290	#N/A	#N/A	#N/A	LOC106527290	#N/A	152
585	#N/A	#N/A	#N/A	UC_NC_LOC106528384	#N/A	#N/A	#N/A	LOC106528384	#N/A	161
586	#N/A	#N/A	#N/A	UC_NC_LOC106528456	#N/A	#N/A	#N/A	LOC106528456	#N/A	162
587	#N/A	#N/A	#N/A	UC_NC_LOC106528964	#N/A	#N/A	#N/A	LOC106528964	#N/A	166
588	#N/A	#N/A	#N/A	UC_NC_LOC106530659	#N/A	#N/A	#N/A	LOC106530659	#N/A	184
589	#N/A	#N/A	#N/A	UC_NC_LOC106531848	#N/A	#N/A	#N/A	LOC106531848	#N/A	192
590	#N/A	#N/A	#N/A	UC_NC_LOC106531887	#N/A	#N/A	#N/A	LOC106531887	#N/A	194
591	#N/A	#N/A	#N/A	UC_NC_LOC106532194	#N/A	#N/A	#N/A	LOC106532194	#N/A	196
592	#N/A	#N/A	#N/A	UC_NC_LOC106534226	#N/A	#N/A	#N/A	LOC106534226	#N/A	220
593	#N/A	#N/A	#N/A	PRDCT_PR_ubiquitin-like	#N/A	#N/A	#N/A	LOC106534642	#N/A	226
594	#N/A	#N/A	#N/A	UC_NC_LOC106534968	#N/A	#N/A	#N/A	LOC106534968	#N/A	234
595	#N/A	#N/A	#N/A	PRDCT_PR_ubiquitin-like	#N/A	#N/A	#N/A	LOC106535465	#N/A	239
596	#N/A	#N/A	#N/A	UC_NC_LOC106536146	#N/A	#N/A	#N/A	LOC106536146	#N/A	245
597	#N/A	#N/A	#N/A	UC_NC_LOC106536242	#N/A	#N/A	#N/A	LOC106536242	#N/A	246
598	#N/A	#N/A	#N/A	UC_NC_LOC106537211	#N/A	#N/A	#N/A	LOC106537211	#N/A	253
599	#N/A	#N/A	#N/A	trnar-ucu	#N/A	#N/A	#N/A	trnar-ucu	#N/A	415
600	#N/A	#N/A	#N/A	UC_NC_LOC106511298	#N/A	#N/A	#N/A	LOC106511298	#N/A	10
601	#N/A	#N/A	#N/A	UC_NC_LOC106525602	#N/A	#N/A	#N/A	LOC106525602	#N/A	134

## Sheet: 24hA unique
	Austrofundulus_limnaeus	EnsemblID_Hs	EntrezID_Hs	Gene_Hs	Description_Hs	Orthogroup	GeneID_Al	Locus_Al	description_Al	...1
1	XP_013855068.1	ENSG00000119508	8013	NR4A3	nuclear receptor subfamily 4 group A member 3 [Source:HGNC Symbol;Acc:HGNC:7982]	OG0000765	106510882	LOC106510882	PREDICTED: nuclear receptor subfamily 4 group A member 2-like	1
2	XP_013855476.1	ENSG00000115474	3769	KCNJ13	potassium inwardly rectifying channel subfamily J member 13 [Source:HGNC Symbol;Acc:HGNC:6259]	OG0010604	106511279	kcnj13	PREDICTED: inward rectifier potassium channel 13	82
3	XP_013855699.1	ENSG00000103510	84148	KAT8	lysine acetyltransferase 8 [Source:HGNC Symbol;Acc:HGNC:17933]	OG0004744	106511493	LOC106511493	PREDICTED: histone acetyltransferase KAT8-like, partial	2
4	XP_013855912.1	#N/A	#N/A	#N/A	#N/A	#N/A	106511714	LOC106511714	PREDICTED: uncharacterized protein LOC106511714, partial	3
5	XP_013856213.1	#N/A	#N/A	#N/A	#N/A	#N/A	106512062	LOC106512062	PREDICTED: keratin-associated protein 16-1-like, partial	4
6	XP_013856253.1	#N/A	#N/A	#N/A	#N/A	#N/A	106512109	LOC106512109	PREDICTED: uncharacterized protein LOC106512109	5
7	XP_013856309.1	ENSG00000143322	27	#N/A	#N/A	OG0004057	106512185	abl2	PREDICTED: Abelson tyrosine-protein kinase 2 isoform X1	70
13	XP_013856375.1	ENSG00000261272	100507679	MUC22	mucin 22 [Source:HGNC Symbol;Acc:HGNC:39755]	#N/A	106512258	LOC106512258	PREDICTED: uncharacterized protein LOC106512258, partial	6
14	XP_013856450.1	#N/A	#N/A	#N/A	#N/A	#N/A	106512362	LOC106512362	PREDICTED: uncharacterized protein LOC106512362, partial	7
15	XP_013856566.1	ENSG00000170315	7314	UBB	ubiquitin B [Source:HGNC Symbol;Acc:HGNC:12463]	OG0002001	106512508	LOC106512508	PREDICTED: polyubiquitin-B-like, partial	8
16	XP_013856649.1	#N/A	#N/A	#N/A	#N/A	#N/A	106512615	LOC106512615	PREDICTED: uncharacterized protein LOC106512615	9
17	XP_013856800.1	#N/A	#N/A	#N/A	#N/A	#N/A	106512818	LOC106512818	PREDICTED: putative uncharacterized protein DDB_G0281733, partial	10
18	XP_013857476.1	ENSG00000123358	3164	NR4A1	nuclear receptor subfamily 4 group A member 1 [Source:HGNC Symbol;Acc:HGNC:7980]	OG0000765	106513281	LOC106513281	PREDICTED: nuclear receptor subfamily 4 group A member 1-like	11
19	XP_013857639.1	ENSG00000215853	126638	RPTN	repetin [Source:HGNC Symbol;Acc:HGNC:26809]	#N/A	106513387	LOC106513387	PREDICTED: uncharacterized protein LOC106513387 isoform X1	12
23	XP_013857926.1	ENSG00000186350	6256	RXRA	retinoid X receptor alpha [Source:HGNC Symbol;Acc:HGNC:10477]	OG0000379	106513573	rxra	PREDICTED: retinoic acid receptor RXR-alpha isoform X1	92
27	XP_013858182.1	ENSG00000184305	401145	#N/A	#N/A	OG0004104	106513750	ccser1	PREDICTED: serine-rich coiled-coil domain-containing protein 1 isoform X1	72
32	XP_013858752.1	ENSG00000133104	23111	SPART	spartin [Source:HGNC Symbol;Acc:HGNC:18514]	#N/A	106514164	spg20	PREDICTED: spartin isoform X1	96
35	XP_013858905.1	ENSG00000100302	23551	RASD2	RASD family member 2 [Source:HGNC Symbol;Acc:HGNC:18229]	OG0003575	106514276	LOC106514276	PREDICTED: dexamethasone-induced Ras-related protein 1-like	13
36	XP_013859354.1	ENSG00000169583	9022	CLIC3	chloride intracellular channel 3 [Source:HGNC Symbol;Acc:HGNC:2064]	OG0000118	106514578	LOC106514578	PREDICTED: chloride intracellular channel protein 4-like	14
37	XP_013860124.1	ENSG00000283567	111064650	C19orf85	chromosome 19 open reading frame 85 [Source:HGNC Symbol;Acc:HGNC:53653]	#N/A	106515060	LOC106515060	PREDICTED: uncharacterized protein LOC106515060 isoform X1	16
39	XP_013860154.1	#N/A	#N/A	#N/A	#N/A	#N/A	106515080	LOC106515080	PREDICTED: uncharacterized protein LOC106515080	17
40	XP_013860705.1	ENSG00000170145	23235	SIK2	salt inducible kinase 2 [Source:HGNC Symbol;Acc:HGNC:21680]	OG0005980	106515439	sik2	PREDICTED: serine/threonine-protein kinase SIK2	93
41	XP_013861319.1	ENSG00000124788	6310	#N/A	#N/A	OG0002601	106515842	atxn1	PREDICTED: ataxin-1	71
45	XP_013863617.1	ENSG00000140992	5170	PDPK1	3-phosphoinositide dependent protein kinase 1 [Source:HGNC Symbol;Acc:HGNC:8816]	OG0003658	106517371	pdpk1	PREDICTED: 3-phosphoinositide-dependent protein kinase 1 isoform X1	88
48	XP_013864614.1	ENSG00000131263	51132	RLIM	ring finger protein, LIM domain interacting [Source:HGNC Symbol;Acc:HGNC:13429]	OG0010981	106518062	rlim	PREDICTED: E3 ubiquitin-protein ligase RLIM	91
49	XP_013865269.1	ENSG00000187288	63924	#N/A	#N/A	OG0001024	106518498	LOC106518498	PREDICTED: cell death activator CIDE-3-like	18
51	XP_013866153.1	ENSG00000137714	2230	FDX1	ferredoxin 1 [Source:HGNC Symbol;Acc:HGNC:3638]	OG0006173	106519153	fdx1	PREDICTED: adrenodoxin, mitochondrial	77
52	XP_013866417.1	ENSG00000189280	2709	GJB5	gap junction protein beta 5 [Source:HGNC Symbol;Acc:HGNC:4287]	OG0002349	106519331	LOC106519331	PREDICTED: gap junction beta-4 protein-like	19
53	XP_013867293.1	ENSG00000100592	23002	DAAM1	dishevelled associated activator of morphogenesis 1 [Source:HGNC Symbol;Acc:HGNC:18142]	#N/A	106519962	daam1	PREDICTED: disheveled-associated activator of morphogenesis 1	73
54	XP_013867430.1	ENSG00000149798	10435	CDC42EP2	CDC42 effector protein 2 [Source:HGNC Symbol;Acc:HGNC:16263]	#N/A	106520055	LOC106520055	PREDICTED: cdc42 effector protein 3-like	21
56	XP_013867777.1	ENSG00000158079	138639	PTPDC1	protein tyrosine phosphatase domain containing 1 [Source:HGNC Symbol;Acc:HGNC:30184]	#N/A	106520315	LOC106520315	PREDICTED: protein tyrosine phosphatase domain-containing protein 1-like	22
57	XP_013867973.1	ENSG00000185261	285600	#N/A	#N/A	OG0004324	106520427	kiaa0825	PREDICTED: uncharacterized protein KIAA0825 homolog isoform X1	84
61	XP_013870046.1	ENSG00000128731	8924	#N/A	#N/A	OG0006327	106521848	LOC106521848	PREDICTED: E3 ubiquitin-protein ligase HERC2 isoform X1	24
63	XP_013871449.1	ENSG00000170893	7200	TRH	thyrotropin releasing hormone [Source:HGNC Symbol;Acc:HGNC:12298]	#N/A	106522813	trh	PREDICTED: thyrotropin releasing hormone	98
64	XP_013871526.1	ENSG00000109193	6783	SULT1E1	sulfotransferase family 1E member 1 [Source:HGNC Symbol;Acc:HGNC:11377]	OG0000044	106522865	LOC106522865	PREDICTED: cytosolic sulfotransferase 3-like	25
65	XP_013871602.1	ENSG00000095794	1390	CREM	cAMP responsive element modulator [Source:HGNC Symbol;Acc:HGNC:2352]	#N/A	106522909	LOC106522909	PREDICTED: cAMP-responsive element modulator-like isoform X1	26
68	XP_013872222.1	ENSG00000181035	284439	SLC25A42	solute carrier family 25 member 42 [Source:HGNC Symbol;Acc:HGNC:28380]	OG0004054	106523371	LOC106523371	PREDICTED: mitochondrial coenzyme A transporter SLC25A42-like	27
69	XP_013872789.1	ENSG00000124216	6615	SNAI1	snail family transcriptional repressor 1 [Source:HGNC Symbol;Acc:HGNC:11128]	OG0009669	106523782	LOC106523782	PREDICTED: protein snail homolog Sna-like	28
70	XP_013873110.1	ENSG00000157510	134265	AFAP1L1	actin filament associated protein 1 like 1 [Source:HGNC Symbol;Acc:HGNC:26714]	OG0003789	106524028	LOC106524028	PREDICTED: actin filament-associated protein 1-like 1	29
71	XP_013873662.1	ENSG00000173083	10855	#N/A	#N/A	OG0009713	106524410	hpse	PREDICTED: heparanase	81
72	XP_013874624.1	ENSG00000162695	148867	SLC30A7	solute carrier family 30 member 7 [Source:HGNC Symbol;Acc:HGNC:19306]	OG0008085	106525064	slc30a7	PREDICTED: zinc transporter 7	95
73	XP_013875081.1	ENSG00000170315	7314	UBB	ubiquitin B [Source:HGNC Symbol;Acc:HGNC:12463]	OG0002001	106525399	ubb	PREDICTED: polyubiquitin-B	99
74	XP_013875778.1	ENSG00000183808	389677	RBM12B	RNA binding motif protein 12B [Source:HGNC Symbol;Acc:HGNC:32310]	#N/A	106525925	LOC106525925	PREDICTED: RNA-binding protein 12B-like	31
75	XP_013875781.1	ENSG00000149527	9651	PLCH2	phospholipase C eta 2 [Source:HGNC Symbol;Acc:HGNC:29037]	OG0002612	106525932	plch2	PREDICTED: 1-phosphatidylinositol 4,5-bisphosphate phosphodiesterase eta-2 isoform X1	89
81	XP_013875828.1	ENSG00000142583	6518	SLC2A5	solute carrier family 2 member 5 [Source:HGNC Symbol;Acc:HGNC:11010]	OG0009813	106525969	slc2a5	PREDICTED: solute carrier family 2, facilitated glucose transporter member 5	94
82	XP_013876385.1	ENSG00000169641	7798	#N/A	#N/A	OG0009833	106526344	luzp1	PREDICTED: leucine zipper protein 1	85
84	XP_013876603.1	ENSG00000119888	4072	#N/A	#N/A	OG0006588	106526526	LOC106526526	PREDICTED: tumor-associated calcium signal transducer 2-like	32
85	XP_013876908.1	ENSG00000144452	26154	ABCA12	ATP binding cassette subfamily A member 12 [Source:HGNC Symbol;Acc:HGNC:14637]	#N/A	106526773	LOC106526773	PREDICTED: ABC transporter G family member 23-like	33
86	XP_013877363.1	ENSG00000178695	115207	KCTD12	potassium channel tetramerization domain containing 12 [Source:HGNC Symbol;Acc:HGNC:14678]	OG0000406	106527134	kctd12	PREDICTED: BTB/POZ domain-containing protein KCTD12	83
87	XP_013877902.1	ENSG00000182197	2131	#N/A	#N/A	OG0002522	106527530	LOC106527530	PREDICTED: exostosin-1b	35
88	XP_013878163.1	ENSG00000146047	255626	#N/A	#N/A	OG0000005	106527725	LOC106527725	PREDICTED: histone H2B 1/2	36
89	XP_013878174.1	ENSG00000149679	81928	#N/A	#N/A	OG0001949	106527733	LOC106527733	PREDICTED: CDK5 and ABL1 enzyme substrate 2-like	37
90	XP_013878388.1	ENSG00000141698	115024	NT5C3B	5'-nucleotidase, cytosolic IIIB [Source:HGNC Symbol;Acc:HGNC:28300]	OG0002159	106527914	nt5c3b	PREDICTED: 7-methylguanosine phosphate-specific 5\\'-nucleotidase isoform X1	87
92	XP_013879306.1	ENSG00000168769	54790	TET2	tet methylcytosine dioxygenase 2 [Source:HGNC Symbol;Acc:HGNC:25941]	#N/A	106528603	tet1	PREDICTED: methylcytosine dioxygenase TET1 isoform X1	97
95	XP_013879494.1	ENSG00000108950	54757	FAM20A	FAM20A golgi associated secretory pathway pseudokinase [Source:HGNC Symbol;Acc:HGNC:23015]	OG0009976	106528786	fam20a	PREDICTED: pseudokinase FAM20A	75
97	XP_013879561.1	ENSG00000146047	255626	#N/A	#N/A	OG0000005	106528838	LOC106528838	PREDICTED: histone H2B 1/2	39
98	XP_013879884.1	ENSG00000170873	9788	MTSS1	MTSS I-BAR domain containing 1 [Source:HGNC Symbol;Acc:HGNC:20443]	#N/A	106529093	LOC106529093	PREDICTED: LOW QUALITY PROTEIN: MTSS1-like protein	41
99	XP_013879919.1	ENSG00000034677	25897	RNF19A	ring finger protein 19A, RBR E3 ubiquitin protein ligase [Source:HGNC Symbol;Acc:HGNC:13432]	OG0006132	106529126	LOC106529126	PREDICTED: E3 ubiquitin-protein ligase RNF19A-like	42
100	XP_013880951.1	ENSG00000170890	5319	PLA2G1B	phospholipase A2 group IB [Source:HGNC Symbol;Acc:HGNC:9030]	#N/A	106529959	LOC106529959	PREDICTED: phospholipase A2-like	43
101	XP_013881111.1	ENSG00000111859	4739	NEDD9	neural precursor cell expressed, developmentally down-regulated 9 [Source:HGNC Symbol;Acc:HGNC:7733]	OG0002832	106530093	nedd9	PREDICTED: enhancer of filamentation 1	86
102	XP_013881201.1	ENSG00000081019	54665	#N/A	#N/A	OG0002364	106530165	LOC106530165	PREDICTED: round spermatid basic protein 1-like	44
103	XP_013881397.1	ENSG00000115386	5967	REG1A	regenerating family member 1 alpha [Source:HGNC Symbol;Acc:HGNC:9951]	OG0000052	106530346	LOC106530346	PREDICTED: galactose-specific lectin nattectin-like	45
104	XP_013881658.1	ENSG00000183840	2863	GPR39	G protein-coupled receptor 39 [Source:HGNC Symbol;Acc:HGNC:4496]	OG0011660	106530562	gpr39	PREDICTED: G-protein coupled receptor 39	80
105	XP_013882094.1	ENSG00000183508	54855	TENT5C	terminal nucleotidyltransferase 5C [Source:HGNC Symbol;Acc:HGNC:24712]	OG0000284	106530912	fam46c	PREDICTED: protein FAM46C	76
108	XP_013882137.1	ENSG00000124813	860	RUNX2	RUNX family transcription factor 2 [Source:HGNC Symbol;Acc:HGNC:10472]	OG0000616	106530950	LOC106530950	PREDICTED: runt-related transcription factor 2-like isoform X1	47
110	XP_013882407.1	ENSG00000174564	53833	IL20RB	interleukin 20 receptor subunit beta [Source:HGNC Symbol;Acc:HGNC:6004]	OG0010096	106531171	LOC106531171	PREDICTED: interleukin-20 receptor subunit alpha-like	48
111	XP_013883132.1	ENSG00000197822	100506658	#N/A	#N/A	OG0005467	106531758	LOC106531758	PREDICTED: occludin-like	49
112	XP_013883282.1	#N/A	#N/A	#N/A	#N/A	#N/A	106531886	LOC106531886	PREDICTED: wiskott-Aldrich syndrome protein family member 2-like	51
113	XP_013883464.1	ENSG00000087258	2775	#N/A	#N/A	OG0000120	106532023	gnao1	PREDICTED: guanine nucleotide-binding protein G(o) subunit alpha	79
114	XP_013883684.1	ENSG00000137699	23650	TRIM29	tripartite motif containing 29 [Source:HGNC Symbol;Acc:HGNC:17274]	#N/A	106532210	LOC106532210	PREDICTED: tripartite motif-containing protein 16-like	53
115	XP_013884270.1	ENSG00000164379	94234	FOXQ1	forkhead box Q1 [Source:HGNC Symbol;Acc:HGNC:20951]	OG0006854	106532684	foxq1	PREDICTED: forkhead box protein Q1	78
116	XP_013884727.1	ENSG00000189143	1364	CLDN4	claudin 4 [Source:HGNC Symbol;Acc:HGNC:2046]	#N/A	106533062	LOC106533062	PREDICTED: claudin-4-like	54
117	XP_013885109.1	ENSG00000219607	648791	#N/A	#N/A	OG0011790	106533391	ppp1r3g	PREDICTED: protein phosphatase 1 regulatory subunit 3G	90
118	XP_013885258.1	ENSG00000198925	79065	ATG9A	autophagy related 9A [Source:HGNC Symbol;Acc:HGNC:22408]	#N/A	106533474	LOC106533474	PREDICTED: autophagy-related protein 9A-like	55
120	XP_013886042.1	ENSG00000122012	22987	SV2C	synaptic vesicle glycoprotein 2C [Source:HGNC Symbol;Acc:HGNC:30670]	OG0000738	106534077	LOC106534077	PREDICTED: synaptic vesicle glycoprotein 2C-like	56
121	XP_013886239.1	ENSG00000171115	155038	GIMAP8	GTPase, IMAP family member 8 [Source:HGNC Symbol;Acc:HGNC:21792]	#N/A	106534212	LOC106534212	PREDICTED: uncharacterized protein LOC106534212	57
122	XP_013886289.1	ENSG00000140368	9051	#N/A	#N/A	OG0005912	106534257	LOC106534257	PREDICTED: proline-serine-threonine phosphatase-interacting protein 1-like isoform X1	58
124	XP_013886440.1	ENSG00000215183	692094	MSMP	microseminoprotein, prostate associated [Source:HGNC Symbol;Acc:HGNC:29663]	#N/A	106534367	LOC106534367	PREDICTED: prostate-associated microseminoprotein-like	59
125	XP_013886491.1	#N/A	#N/A	#N/A	#N/A	#N/A	106534406	LOC106534406	PREDICTED: leucine-rich repeat extensin-like protein 5, partial	60
126	XP_013886871.1	ENSG00000135596	64780	MICAL1	microtubule associated monooxygenase, calponin and LIM domain containing 1 [Source:HGNC Symbol;Acc:HGNC:20619]	OG0011863	106534701	LOC106534701	PREDICTED: protein-methionine sulfoxide oxidase mical1-like isoform X1	62
128	XP_013887839.1	ENSG00000114120	55186	#N/A	#N/A	OG0002132	106535382	LOC106535382	PREDICTED: solute carrier family 25 member 36-A	64
129	XP_013888061.1	ENSG00000185245	2811	GP1BA	glycoprotein Ib platelet subunit alpha [Source:HGNC Symbol;Acc:HGNC:4439]	#N/A	106535566	LOC106535566	PREDICTED: platelet glycoprotein Ib alpha chain-like	66
130	XP_013888221.1	ENSG00000135164	9988	#N/A	#N/A	OG0005575	106535700	dmtf1	PREDICTED: cyclin-D-binding Myb-like transcription factor 1 isoform X1	74
132	XP_013889441.1	ENSG00000054654	23224	SYNE2	spectrin repeat containing nuclear envelope protein 2 [Source:HGNC Symbol;Acc:HGNC:17084]	#N/A	106536665	LOC106536665	PREDICTED: uncharacterized protein LOC106536665	67
133	XP_013889925.1	ENSG00000131100	529	ATP6V1E1	ATPase H+ transporting V1 subunit E1 [Source:HGNC Symbol;Acc:HGNC:857]	OG0003219	106537100	LOC106537100	PREDICTED: V-type proton ATPase subunit E 1-like	68
134	#N/A	#N/A	#N/A	vimentin pseudogene	#N/A	#N/A	#N/A	LOC106514714	#N/A	15
135	#N/A	#N/A	#N/A	UC_NC_LOC106519998	#N/A	#N/A	#N/A	LOC106519998	#N/A	20
136	#N/A	#N/A	#N/A	UC_NC_LOC106520559	#N/A	#N/A	#N/A	LOC106520559	#N/A	23
137	#N/A	#N/A	#N/A	UC_NC_LOC106524868	#N/A	#N/A	#N/A	LOC106524868	#N/A	30
138	#N/A	#N/A	#N/A	UC_NC_LOC106527257	#N/A	#N/A	#N/A	LOC106527257	#N/A	34
139	#N/A	#N/A	#N/A	UC_NC_LOC106528384	#N/A	#N/A	#N/A	LOC106528384	#N/A	38
140	#N/A	#N/A	#N/A	UC_NC_LOC106528964	#N/A	#N/A	#N/A	LOC106528964	#N/A	40
141	#N/A	#N/A	#N/A	UC_NC_LOC106530659	#N/A	#N/A	#N/A	LOC106530659	#N/A	46
142	#N/A	#N/A	#N/A	UC_NC_LOC106531848	#N/A	#N/A	#N/A	LOC106531848	#N/A	50
143	#N/A	#N/A	#N/A	UC_NC_LOC106531887	#N/A	#N/A	#N/A	LOC106531887	#N/A	52
144	#N/A	#N/A	#N/A	ubiquitin-like	#N/A	#N/A	#N/A	LOC106534642	#N/A	61
145	#N/A	#N/A	#N/A	UC_NC_LOC106534968	#N/A	#N/A	#N/A	LOC106534968	#N/A	63
146	#N/A	#N/A	#N/A	ubiquitin-like	#N/A	#N/A	#N/A	LOC106535465	#N/A	65
147	#N/A	#N/A	#N/A	UC_NC_LOC106537211	#N/A	#N/A	#N/A	LOC106537211	#N/A	69

## Sheet: 24hA 2hR shared
	Austrofundulus_limnaeus	EnsemblID_Hs	EntrezID_Hs	Gene_Hs	Description_Hs	Orthogroup	GeneID_Al	Locus_Al	description_Al	...1
1	XP_013854946.1	ENSG00000135047	1514	CTSL	cathepsin L [Source:HGNC Symbol;Acc:HGNC:2537]	#N/A	106510770	LOC106510770	PREDICTED: cathepsin L1-like	1
2	XP_013855009.1	#N/A	#N/A	#N/A	#N/A	#N/A	106510829	LOC106510829	PREDICTED: uncharacterized protein LOC106510829	3
3	XP_013855048.1	ENSG00000120129	1843	DUSP1	dual specificity phosphatase 1 [Source:HGNC Symbol;Acc:HGNC:3064]	OG0010590	106510863	dusp1	PREDICTED: dual specificity protein phosphatase 1	188
4	XP_013855117.1	ENSG00000121690	91614	DEPDC7	DEP domain containing 7 [Source:HGNC Symbol;Acc:HGNC:29899]	OG0008954	106510928	LOC106510928	PREDICTED: DEP domain-containing protein 7-like	4
5	XP_013855258.1	ENSG00000119938	5507	PPP1R3C	protein phosphatase 1 regulatory subunit 3C [Source:HGNC Symbol;Acc:HGNC:9293]	OG0001422	106511063	ppp1r3c	PREDICTED: protein phosphatase 1 regulatory subunit 3C	247
6	XP_013855295.1	ENSG00000122335	84947	SERAC1	serine active site containing 1 [Source:HGNC Symbol;Acc:HGNC:21061]	OG0004019	106511095	serac1	PREDICTED: protein SERAC1	259
7	XP_013855462.1	ENSG00000116095	65977	PLEKHA3	pleckstrin homology domain containing A3 [Source:HGNC Symbol;Acc:HGNC:14338]	OG0010602	106511260	plekha3	PREDICTED: pleckstrin homology domain-containing family A member 3	246
8	XP_013855506.1	ENSG00000165029	19	ABCA1	ATP binding cassette subfamily A member 1 [Source:HGNC Symbol;Acc:HGNC:29]	#N/A	106511302	LOC106511302	PREDICTED: ATP-binding cassette sub-family A member 1-like	8
9	XP_013855569.1	ENSG00000151014	25819	NOCT	nocturnin [Source:HGNC Symbol;Acc:HGNC:14254]	OG0002517	106511359	LOC106511359	PREDICTED: nocturnin-like, partial	9
10	XP_013855797.1	ENSG00000151014	25819	NOCT	nocturnin [Source:HGNC Symbol;Acc:HGNC:14254]	OG0002517	106511585	LOC106511585	PREDICTED: nocturnin-like	11
11	XP_013855836.1	ENSG00000130962	5638	#N/A	#N/A	OG0008987	106511625	LOC106511625	PREDICTED: transmembrane gamma-carboxyglutamic acid protein 1-like	12
13	XP_013856130.1	ENSG00000165029	19	ABCA1	ATP binding cassette subfamily A member 1 [Source:HGNC Symbol;Acc:HGNC:29]	#N/A	106511964	LOC106511964	PREDICTED: ATP-binding cassette sub-family A member 1-like, partial	13
14	XP_013856223.1	#N/A	#N/A	#N/A	#N/A	#N/A	106512073	LOC106512073	PREDICTED: uncharacterized protein LOC106512073, partial	14
15	XP_013856314.1	ENSG00000173588	51134	#N/A	#N/A	OG0005768	106512192	LOC106512192	PREDICTED: centrosomal protein of 83 kDa-like	17
16	XP_013856335.1	#N/A	#N/A	#N/A	#N/A	#N/A	106512214	LOC106512214	PREDICTED: dentin sialophosphoprotein-like, partial	18
17	XP_013856442.1	ENSG00000182405	161779	PGBD4	piggyBac transposable element derived 4 [Source:HGNC Symbol;Acc:HGNC:19401]	#N/A	106512352	LOC106512352	PREDICTED: piggyBac transposable element-derived protein 3-like	20
18	XP_013856496.1	#N/A	#N/A	#N/A	#N/A	#N/A	106512419	LOC106512419	PREDICTED: uncharacterized protein LOC106512419, partial	22
19	XP_013856832.1	ENSG00000091436	51776	MAP3K20	mitogen-activated protein kinase kinase kinase 20 [Source:HGNC Symbol;Acc:HGNC:17797]	OG0002547	106512865	LOC106512865	PREDICTED: mitogen-activated protein kinase kinase kinase MLT isoform X1	25
22	XP_013856882.1	ENSG00000172115	54205	#N/A	#N/A	OG0001436	106512899	LOC106512899	PREDICTED: cytochrome c-b	26
24	XP_013856997.1	ENSG00000173080	339403	#N/A	#N/A	OG0002859	106512963	LOC106512963	PREDICTED: relaxin-3 receptor 1-like	27
25	XP_013857115.1	ENSG00000135775	22796	COG2	component of oligomeric golgi complex 2 [Source:HGNC Symbol;Acc:HGNC:6546]	OG0005811	106513034	cog2	PREDICTED: conserved oligomeric Golgi complex subunit 2 isoform X1	178
27	XP_013857228.1	ENSG00000164080	23132	#N/A	#N/A	OG0002863	106513103	LOC106513103	PREDICTED: helicase ARIP4-like isoform X1	28
30	XP_013857347.1	ENSG00000121690	91614	DEPDC7	DEP domain containing 7 [Source:HGNC Symbol;Acc:HGNC:29899]	OG0008954	106513184	depdc7	PREDICTED: DEP domain-containing protein 7	184
31	XP_013857394.1	ENSG00000101160	1522	#N/A	#N/A	OG0003195	106513222	ctsz	PREDICTED: cathepsin Z	181
32	XP_013857618.1	ENSG00000144655	64651	CSRNP1	cysteine and serine rich nuclear protein 1 [Source:HGNC Symbol;Acc:HGNC:14300]	OG0000648	106513371	LOC106513371	PREDICTED: cysteine/serine-rich nuclear protein 1-like	29
33	XP_013857835.1	ENSG00000148158	401548	SNX30	sorting nexin family member 30 [Source:HGNC Symbol;Acc:HGNC:23685]	OG0010691	106513514	snx30	PREDICTED: LOW QUALITY PROTEIN: sorting nexin-30	268
34	XP_013858074.1	ENSG00000138069	5861	RAB1A	RAB1A, member RAS oncogene family [Source:HGNC Symbol;Acc:HGNC:9758]	#N/A	106513671	rab1a	PREDICTED: ras-related protein Rab-1A	251
35	XP_013858095.1	ENSG00000171522	5734	PTGER4	prostaglandin E receptor 4 [Source:HGNC Symbol;Acc:HGNC:9596]	OG0007278	106513689	LOC106513689	PREDICTED: prostaglandin E2 receptor EP4 subtype-like	30
36	XP_013858304.1	ENSG00000116285	54206	ERRFI1	ERBB receptor feedback inhibitor 1 [Source:HGNC Symbol;Acc:HGNC:18185]	OG0010709	106513837	errfi1	PREDICTED: ERBB receptor feedback inhibitor 1	194
37	XP_013858536.1	ENSG00000259803	146429	#N/A	#N/A	OG0005897	106514004	slc22a31	PREDICTED: putative solute carrier family 22 member 31	262
38	XP_013858639.1	ENSG00000023445	330	#N/A	#N/A	OG0003573	106514085	birc2	PREDICTED: baculoviral IAP repeat-containing protein 2 isoform X1	169
40	XP_013858688.1	ENSG00000110172	26973	CHORDC1	cysteine and histidine rich domain containing 1 [Source:HGNC Symbol;Acc:HGNC:14525]	OG0002569	106514121	chordc1	PREDICTED: cysteine and histidine-rich domain-containing protein 1	176
41	XP_013858814.1	ENSG00000111912	135112	NCOA7	nuclear receptor coactivator 7 [Source:HGNC Symbol;Acc:HGNC:21081]	#N/A	106514208	LOC106514208	PREDICTED: nuclear receptor coactivator 7-like	31
42	XP_013858833.1	ENSG00000168672	157638	LRATD2	LRAT domain containing 2 [Source:HGNC Symbol;Acc:HGNC:24166]	OG0004840	106514222	fam84b	PREDICTED: protein FAM84B	196
43	XP_013858857.1	ENSG00000106070	2887	#N/A	#N/A	OG0002888	106514242	LOC106514242	PREDICTED: growth factor receptor-bound protein 10-like	32
44	XP_013858930.1	ENSG00000069345	10294	DNAJA2	DnaJ heat shock protein family (Hsp40) member A2 [Source:HGNC Symbol;Acc:HGNC:14884]	#N/A	106514291	LOC106514291	PREDICTED: dnaJ homolog subfamily A member 2	33
45	XP_013859087.1	ENSG00000159208	148523	CIART	circadian associated repressor of transcription [Source:HGNC Symbol;Acc:HGNC:25200]	#N/A	106514385	LOC106514385	PREDICTED: circadian-associated transcriptional repressor-like	34
46	XP_013859271.1	ENSG00000144136	6574	SLC20A1	solute carrier family 20 member 1 [Source:HGNC Symbol;Acc:HGNC:10946]	OG0000999	106514515	LOC106514515	PREDICTED: sodium-dependent phosphate transporter 1-B-like	35
47	XP_013859297.1	ENSG00000102393	2717	#N/A	#N/A	OG0002286	106514532	gla	PREDICTED: alpha-galactosidase A	206
48	XP_013859477.1	ENSG00000181264	219902	TLCD5	TLC domain containing 5 [Source:HGNC Symbol;Acc:HGNC:28280]	#N/A	106514642	LOC106514642	PREDICTED: transmembrane protein 136-like isoform X1	36
50	XP_013859610.1	ENSG00000175197	1649	#N/A	#N/A	OG0010771	106514742	ddit3	PREDICTED: DNA damage-inducible transcript 3 protein	183
51	XP_013859807.1	ENSG00000145390	54532	#N/A	#N/A	OG0001209	106514847	LOC106514847	PREDICTED: inactive ubiquitin carboxyl-terminal hydrolase 53-like	37
52	XP_013859858.1	ENSG00000147862	4781	#N/A	#N/A	OG0000219	106514879	nfib	PREDICTED: nuclear factor 1 B-type	234
53	XP_013860076.1	ENSG00000178951	51341	ZBTB7A	zinc finger and BTB domain containing 7A [Source:HGNC Symbol;Acc:HGNC:18078]	OG0012411	106515023	zbtb7a	PREDICTED: zinc finger and BTB domain-containing protein 7A	288
54	XP_013860213.1	ENSG00000163431	25802	LMOD1	leiomodin 1 [Source:HGNC Symbol;Acc:HGNC:6647]	OG0010797	106515118	lmod1	PREDICTED: leiomodin-1	221
55	XP_013860219.1	ENSG00000101166	51012	PRELID3B	PRELI domain containing 3B [Source:HGNC Symbol;Acc:HGNC:15892]	OG0002262	106515124	LOC106515124	PREDICTED: protein slowmo homolog 2-like	38
56	XP_013860223.1	ENSG00000124143	343578	#N/A	#N/A	OG0001170	106515127	arhgap40	PREDICTED: rho GTPase-activating protein 40 isoform X1	163
59	XP_013860396.1	ENSG00000130734	84971	ATG4D	autophagy related 4D cysteine peptidase [Source:HGNC Symbol;Acc:HGNC:20789]	OG0002042	106515248	atg4d	PREDICTED: cysteine protease ATG4D	165
61	XP_013860483.1	ENSG00000181035	284439	SLC25A42	solute carrier family 25 member 42 [Source:HGNC Symbol;Acc:HGNC:28380]	#N/A	106515313	LOC106515313	PREDICTED: mitochondrial coenzyme A transporter SLC25A42-like, partial	39
62	XP_013860645.1	ENSG00000185561	727910	TLCD2	TLC domain containing 2 [Source:HGNC Symbol;Acc:HGNC:33522]	OG0002593	106515395	tlcd2	PREDICTED: TLC domain-containing protein 2	273
63	XP_013860668.1	ENSG00000269858	112398	EGLN2	egl-9 family hypoxia inducible factor 2 [Source:HGNC Symbol;Acc:HGNC:14660]	OG0001110	106515416	LOC106515416	PREDICTED: egl nine homolog 2-like	41
64	XP_013860896.1	ENSG00000148634	26091	#N/A	#N/A	OG0001471	106515578	herc4	PREDICTED: probable E3 ubiquitin-protein ligase HERC4	208
65	XP_013861016.1	ENSG00000166016	25841	ABTB2	ankyrin repeat and BTB domain containing 2 [Source:HGNC Symbol;Acc:HGNC:23842]	OG0001331	106515655	abtb2	PREDICTED: ankyrin repeat and BTB/POZ domain-containing protein 2 isoform X1	160
67	XP_013861059.1	ENSG00000069998	27440	HDHD5	haloacid dehalogenase like hydrolase domain containing 5 [Source:HGNC Symbol;Acc:HGNC:1843]	OG0003236	106515683	LOC106515683	PREDICTED: cat eye syndrome critical region protein 5 homolog	42
68	XP_013861061.1	ENSG00000146955	401409	#N/A	#N/A	OG0002917	106515685	LOC106515685	PREDICTED: ras-related protein Rab-19-like	43
69	XP_013861361.1	ENSG00000162946	27185	#N/A	#N/A	OG0012435	106515867	disc1	PREDICTED: disrupted in schizophrenia 1 protein	186
70	XP_013861551.1	ENSG00000137221	93643	TJAP1	tight junction associated protein 1 [Source:HGNC Symbol;Acc:HGNC:17949]	#N/A	106515990	LOC106515990	PREDICTED: uncharacterized protein LOC106515990	44
71	XP_013861566.1	ENSG00000142186	57410	#N/A	#N/A	OG0007451	106515996	scyl1	PREDICTED: N-terminal kinase-like protein	258
72	XP_013862145.1	ENSG00000146828	56996	SLC12A9	solute carrier family 12 member 9 [Source:HGNC Symbol;Acc:HGNC:17435]	OG0001852	106516371	slc12a9	PREDICTED: solute carrier family 12 member 9	261
73	XP_013862259.1	#N/A	#N/A	#N/A	#N/A	#N/A	106516440	LOC106516440	PREDICTED: uncharacterized protein LOC106516440	45
74	XP_013862805.1	ENSG00000099875	2872	#N/A	#N/A	OG0002020	106516809	mknk2	PREDICTED: MAP kinase-interacting serine/threonine-protein kinase 2	229
75	XP_013862862.1	ENSG00000136603	6498	#N/A	#N/A	OG0002057	106516852	skil	PREDICTED: ski-like protein	260
76	XP_013863055.1	ENSG00000176273	159371	SLC35G1	solute carrier family 35 member G1 [Source:HGNC Symbol;Acc:HGNC:26607]	OG0007517	106516969	slc35g1	PREDICTED: solute carrier family 35 member G1 isoform X1	264
78	XP_013863369.1	ENSG00000173276	49854	ZBTB21	zinc finger and BTB domain containing 21 [Source:HGNC Symbol;Acc:HGNC:13083]	OG0010926	106517199	zbtb21	PREDICTED: zinc finger and BTB domain-containing protein 21	287
79	XP_013863606.1	#N/A	#N/A	#N/A	#N/A	#N/A	106517362	LOC106517362	PREDICTED: circularly permutated Ras protein 1-like isoform X1	47
81	XP_013863767.1	ENSG00000086065	51510	CHMP5	charged multivesicular body protein 5 [Source:HGNC Symbol;Acc:HGNC:26942]	OG0004987	106517461	LOC106517461	PREDICTED: charged multivesicular body protein 5	48
82	XP_013863781.1	ENSG00000086102	4799	NFX1	nuclear transcription factor, X-box binding 1 [Source:HGNC Symbol;Acc:HGNC:7803]	OG0006089	106517472	nfx1	PREDICTED: transcriptional repressor NF-X1 isoform X1	236
84	XP_013864055.1	ENSG00000068878	23198	PSME4	proteasome activator subunit 4 [Source:HGNC Symbol;Acc:HGNC:20635]	OG0002930	106517619	psme4	PREDICTED: proteasome activator complex subunit 4 isoform X1	249
86	XP_013864411.1	ENSG00000170606	3308	#N/A	#N/A	OG0001669	106517906	hspa4	PREDICTED: heat shock 70 kDa protein 4	210
87	XP_013864493.1	ENSG00000124212	5740	PTGIS	prostaglandin I2 synthase [Source:HGNC Symbol;Acc:HGNC:9603]	OG0006005	106517980	ptgis	PREDICTED: prostacyclin synthase	250
88	XP_013864552.1	ENSG00000065361	2065	#N/A	#N/A	OG0000153	106518025	erbb3	PREDICTED: receptor tyrosine-protein kinase erbB-3	193
89	XP_013864862.1	ENSG00000044574	3309	#N/A	#N/A	OG0000059	106518224	hspa5	PREDICTED: 78 kDa glucose-regulated protein	211
90	XP_013865083.1	ENSG00000080845	22839	DLGAP4	DLG associated protein 4 [Source:HGNC Symbol;Acc:HGNC:24476]	#N/A	106518369	LOC106518369	PREDICTED: disks large-associated protein 4-like isoform X1	49
95	XP_013865155.1	ENSG00000172349	3603	IL16	interleukin 16 [Source:HGNC Symbol;Acc:HGNC:5980]	#N/A	106518417	LOC106518417	PREDICTED: uncharacterized protein LOC106518417	50
97	XP_013865183.1	ENSG00000100523	80821	#N/A	#N/A	OG0005027	106518438	ddhd1	PREDICTED: phospholipase DDHD1 isoform X1	182
99	XP_013865240.1	ENSG00000152061	9910	RABGAP1L	RAB GTPase activating protein 1 like [Source:HGNC Symbol;Acc:HGNC:24663]	#N/A	106518478	LOC106518478	PREDICTED: rab GTPase-activating protein 1-like, isoform 10	51
100	XP_013865460.1	ENSG00000081087	28962	#N/A	#N/A	OG0009383	106518639	ostm1	PREDICTED: osteopetrosis-associated transmembrane protein 1	237
101	XP_013865495.1	ENSG00000171302	124583	CANT1	calcium activated nucleotidase 1 [Source:HGNC Symbol;Acc:HGNC:19721]	OG0002964	106518670	LOC106518670	PREDICTED: soluble calcium-activated nucleotidase 1-like isoform X1	52
105	XP_013865614.1	ENSG00000129667	79651	#N/A	#N/A	OG0000871	106518762	rhbdf2	PREDICTED: inactive rhomboid protein 2	255
107	XP_013865689.1	ENSG00000101310	10483	SEC23B	SEC23 homolog B, COPII coat complex component [Source:HGNC Symbol;Acc:HGNC:10702]	OG0002641	106518816	LOC106518816	PREDICTED: protein transport protein Sec23B	53
109	XP_013865757.1	ENSG00000128284	80833	APOL3	apolipoprotein L3 [Source:HGNC Symbol;Acc:HGNC:14868]	#N/A	106518876	LOC106518876	PREDICTED: uncharacterized protein LOC106518876	54
110	XP_013865844.1	ENSG00000008130	65220	NADK	NAD kinase [Source:HGNC Symbol;Acc:HGNC:29831]	OG0002938	106518940	nadk	PREDICTED: NAD kinase isoform X1	230
112	XP_013866082.1	ENSG00000184389	127550	A3GALT2	alpha 1,3-galactosyltransferase 2 [Source:HGNC Symbol;Acc:HGNC:30005]	OG0003570	106519097	LOC106519097	PREDICTED: N-acetyllactosaminide alpha-1,3-galactosyltransferase-like	55
113	XP_013866266.1	ENSG00000130522	3727	JUND	JunD proto-oncogene, AP-1 transcription factor subunit [Source:HGNC Symbol;Acc:HGNC:6206]	OG0000614	106519240	jund	PREDICTED: transcription factor jun-D	217
114	XP_013866350.1	ENSG00000117308	2582	GALE	UDP-galactose-4-epimerase [Source:HGNC Symbol;Acc:HGNC:4116]	OG0004281	106519296	gale	PREDICTED: UDP-glucose 4-epimerase	205
117	XP_013866444.1	#N/A	#N/A	#N/A	#N/A	#N/A	106519354	LOC106519354	PREDICTED: uncharacterized protein LOC106519354	56
118	XP_013866656.1	ENSG00000146592	9586	CREB5	cAMP responsive element binding protein 5 [Source:HGNC Symbol;Acc:HGNC:16844]	#N/A	106519496	LOC106519496	PREDICTED: cyclic AMP-responsive element-binding protein 5-like isoform X1	57
122	XP_013866888.1	ENSG00000284395	105371045	#N/A	#N/A	OG0015049	106519672	LOC106519672	PREDICTED: uncharacterized protein LOC106519672	58
123	XP_013867037.1	ENSG00000118508	10981	RAB32	RAB32, member RAS oncogene family [Source:HGNC Symbol;Acc:HGNC:9772]	OG0000923	106519783	rab32	PREDICTED: ras-related protein Rab-32	252
125	XP_013867149.1	ENSG00000102753	3839	KPNA3	karyopherin subunit alpha 3 [Source:HGNC Symbol;Acc:HGNC:6396]	OG0002358	106519855	kpna3	PREDICTED: importin subunit alpha-4 isoform X1	218
127	XP_013867281.1	ENSG00000100591	10598	AHSA1	activator of HSP90 ATPase activity 1 [Source:HGNC Symbol;Acc:HGNC:1189]	OG0004305	106519954	LOC106519954	PREDICTED: activator of 90 kDa heat shock protein ATPase homolog 1-like	59
128	XP_013867617.1	ENSG00000165029	19	#N/A	#N/A	OG0000930	106520201	LOC106520201	PREDICTED: ATP-binding cassette sub-family A member 1-like	60
129	XP_013867691.1	ENSG00000119922	3433	IFIT2	interferon induced protein with tetratricopeptide repeats 2 [Source:HGNC Symbol;Acc:HGNC:5409]	#N/A	106520259	LOC106520259	PREDICTED: interferon-induced protein with tetratricopeptide repeats 2-like	61
130	XP_013867702.1	ENSG00000128607	23008	KLHDC10	kelch domain containing 10 [Source:HGNC Symbol;Acc:HGNC:22194]	OG0003720	106520271	LOC106520271	PREDICTED: kelch domain-containing protein 10-like	62
131	XP_013867987.1	ENSG00000176018	116068	LYSMD3	LysM domain containing 3 [Source:HGNC Symbol;Acc:HGNC:26969]	OG0002106	106520435	lysmd3	PREDICTED: lysM and putative peptidoglycan-binding domain-containing protein 3	224
132	XP_013868018.1	ENSG00000168152	79725	THAP9	THAP domain containing 9 [Source:HGNC Symbol;Acc:HGNC:23192]	OG0000323	106520452	LOC106520452	PREDICTED: THAP domain-containing protein 6-like	64
133	XP_013868143.1	ENSG00000154803	201163	FLCN	folliculin [Source:HGNC Symbol;Acc:HGNC:27310]	OG0007763	106520527	flcn	PREDICTED: folliculin	199
134	XP_013868261.1	ENSG00000119640	97	ACYP1	acylphosphatase 1 [Source:HGNC Symbol;Acc:HGNC:179]	OG0001699	106520612	acyp1	PREDICTED: acylphosphatase-1	161
135	XP_013868451.1	ENSG00000122218	1314	#N/A	#N/A	OG0007787	106520751	copa	PREDICTED: coatomer subunit alpha	179
136	XP_013868776.1	ENSG00000133574	55303	GIMAP4	GTPase, IMAP family member 4 [Source:HGNC Symbol;Acc:HGNC:21872]	#N/A	106520976	LOC106520976	PREDICTED: GTPase IMAP family member 4-like	65
137	XP_013869086.1	ENSG00000100605	3705	ITPK1	inositol-tetrakisphosphate 1-kinase [Source:HGNC Symbol;Acc:HGNC:6177]	OG0006283	106521176	itpk1	PREDICTED: inositol-tetrakisphosphate 1-kinase isoform X1	214
140	XP_013869224.1	ENSG00000150527	4253	MIA2	MIA SH3 domain ER export factor 2 [Source:HGNC Symbol;Acc:HGNC:18432]	#N/A	106521268	ctage5	PREDICTED: cTAGE family member 5 isoform X1	180
145	XP_013869265.1	ENSG00000177606	3725	JUN	Jun proto-oncogene, AP-1 transcription factor subunit [Source:HGNC Symbol;Acc:HGNC:6204]	#N/A	106521291	jun	PREDICTED: transcription factor AP-1	216
146	XP_013869404.1	ENSG00000103199	26048	ZNF500	zinc finger protein 500 [Source:HGNC Symbol;Acc:HGNC:23716]	#N/A	106521400	LOC106521400	PREDICTED: zinc finger protein with KRAB and SCAN domains 1-like	66
147	XP_013869520.1	ENSG00000112763	11120	BTN2A1	butyrophilin subfamily 2 member A1 [Source:HGNC Symbol;Acc:HGNC:1136]	#N/A	106521483	LOC106521483	PREDICTED: uncharacterized protein LOC106521483	67
148	XP_013869558.1	#N/A	#N/A	#N/A	#N/A	#N/A	106521510	LOC106521510	PREDICTED: uncharacterized protein LOC106521510 isoform X1	68
151	XP_013869706.1	ENSG00000137825	3706	ITPKA	inositol-trisphosphate 3-kinase A [Source:HGNC Symbol;Acc:HGNC:6178]	OG0000845	106521602	itpka	PREDICTED: inositol-trisphosphate 3-kinase A	215
152	XP_013869801.1	ENSG00000126861	4974	OMG	oligodendrocyte myelin glycoprotein [Source:HGNC Symbol;Acc:HGNC:8135]	#N/A	106521682	LOC106521682	PREDICTED: oligodendrocyte-myelin glycoprotein-like	69
153	XP_013869932.1	ENSG00000106299	8976	WASL	WASP like actin nucleation promoting factor [Source:HGNC Symbol;Acc:HGNC:12735]	OG0001014	106521766	LOC106521766	PREDICTED: neural Wiskott-Aldrich syndrome protein-like	70
154	XP_013870060.1	ENSG00000148339	114789	SLC25A25	solute carrier family 25 member 25 [Source:HGNC Symbol;Acc:HGNC:20663]	#N/A	106521860	slc25a25	PREDICTED: calcium-binding mitochondrial carrier protein SCaMC-2	263
155	XP_013870089.1	ENSG00000160404	27433	TOR2A	torsin family 2 member A [Source:HGNC Symbol;Acc:HGNC:11996]	OG0009571	106521880	tor2a	PREDICTED: prosalusin	280
156	XP_013870137.1	ENSG00000113734	662	#N/A	#N/A	OG0003752	106521911	bnip1	PREDICTED: vesicle transport protein SEC20	170
157	XP_013870150.1	ENSG00000169252	154	#N/A	#N/A	OG0000943	106521922	LOC106521922	PREDICTED: beta-2 adrenergic receptor-like	71
158	XP_013870203.1	ENSG00000002919	29916	#N/A	#N/A	OG0001868	106521965	snx11	PREDICTED: sorting nexin-11	267
159	XP_013870233.1	ENSG00000006740	9912	#N/A	#N/A	OG0000171	106521982	LOC106521982	PREDICTED: rho GTPase-activating protein 44-like isoform X1	72
163	XP_013870360.1	ENSG00000164713	25798	BRI3	brain protein I3 [Source:HGNC Symbol;Acc:HGNC:1109]	OG0007153	106522059	bri3	PREDICTED: brain protein I3	171
164	XP_013870408.1	#N/A	#N/A	#N/A	#N/A	#N/A	106522096	LOC106522096	PREDICTED: uncharacterized protein LOC106522096	73
165	XP_013870460.1	ENSG00000051382	5291	#N/A	#N/A	OG0000809	106522145	pik3cb	PREDICTED: phosphatidylinositol 4,5-bisphosphate 3-kinase catalytic subunit beta isoform	242
167	XP_013870574.1	ENSG00000165030	4783	NFIL3	nuclear factor, interleukin 3 regulated [Source:HGNC Symbol;Acc:HGNC:7787]	OG0006356	106522204	nfil3	PREDICTED: nuclear factor interleukin-3-regulated protein	235
170	XP_013870758.1	ENSG00000127080	64768	IPPK	inositol-pentakisphosphate 2-kinase [Source:HGNC Symbol;Acc:HGNC:14645]	OG0007892	106522330	ippk	PREDICTED: inositol-pentakisphosphate 2-kinase	213
171	XP_013870957.1	ENSG00000133477	113828	FAM83F	family with sequence similarity 83 member F [Source:HGNC Symbol;Acc:HGNC:25148]	#N/A	106522483	LOC106522483	PREDICTED: protein FAM83G-like	74
172	XP_013871290.1	ENSG00000164877	79778	MICALL2	MICAL like 2 [Source:HGNC Symbol;Acc:HGNC:29672]	#N/A	106522706	LOC106522706	PREDICTED: MICAL-like protein 2	75
173	XP_013871292.1	ENSG00000103429	51283	BFAR	bifunctional apoptosis regulator [Source:HGNC Symbol;Acc:HGNC:17613]	OG0009625	106522708	bfar	PREDICTED: bifunctional apoptosis regulator	168
174	XP_013871438.1	ENSG00000087074	23645	#N/A	#N/A	OG0005180	106522807	LOC106522807	PREDICTED: protein phosphatase 1 regulatory subunit 15A-like	76
175	XP_013871463.1	ENSG00000119411	54836	BSPRY	B-box and SPRY domain containing [Source:HGNC Symbol;Acc:HGNC:18232]	OG0011251	106522825	bspry	PREDICTED: B box and SPRY domain-containing protein	172
176	XP_013871480.1	ENSG00000109917	8882	ZPR1	ZPR1 zinc finger [Source:HGNC Symbol;Acc:HGNC:13051]	OG0005181	106522835	zpr1	PREDICTED: zinc finger protein ZPR1	291
177	XP_013871775.1	ENSG00000126003	5326	PLAGL2	PLAG1 like zinc finger 2 [Source:HGNC Symbol;Acc:HGNC:9047]	OG0004394	106523034	plagl2	PREDICTED: zinc finger protein PLAGL2	244
178	XP_013872018.1	ENSG00000170638	80305	#N/A	#N/A	OG0007953	106523198	trabd	PREDICTED: traB domain-containing protein	281
179	XP_013872292.1	ENSG00000170606	3308	HSPA4	heat shock protein family A (Hsp70) member 4 [Source:HGNC Symbol;Acc:HGNC:5237]	#N/A	106523429	LOC106523429	PREDICTED: heat shock 70 kDa protein 4-like isoform X1	77
181	XP_013872416.1	ENSG00000128590	4189	DNAJB9	DnaJ heat shock protein family (Hsp40) member B9 [Source:HGNC Symbol;Acc:HGNC:6968]	OG0007971	106523525	LOC106523525	PREDICTED: dnaJ homolog subfamily B member 9-like	78
182	XP_013872500.1	ENSG00000165006	51271	UBAP1	ubiquitin associated protein 1 [Source:HGNC Symbol;Acc:HGNC:12461]	OG0011297	106523568	ubap1	PREDICTED: ubiquitin-associated protein 1	284
183	XP_013872618.1	ENSG00000124181	5335	#N/A	#N/A	OG0001730	106523657	plcg1	PREDICTED: 1-phosphatidylinositol 4,5-bisphosphate phosphodiesterase gamma-1	245
184	XP_013872831.1	ENSG00000135002	55312	RFK	riboflavin kinase [Source:HGNC Symbol;Acc:HGNC:30324]	OG0006452	106523818	rfk	PREDICTED: riboflavin kinase isoform X1	254
186	XP_013873045.1	ENSG00000133574	55303	GIMAP4	GTPase, IMAP family member 4 [Source:HGNC Symbol;Acc:HGNC:21872]	#N/A	106523989	LOC106523989	PREDICTED: uncharacterized protein LOC106523989 isoform X1	79
189	XP_013873162.1	ENSG00000143384	4170	#N/A	#N/A	OG0009690	106524069	LOC106524069	PREDICTED: induced myeloid leukemia cell differentiation protein Mcl-1-like	80
190	XP_013873170.1	ENSG00000163154	79626	TNFAIP8L2	TNF alpha induced protein 8 like 2 [Source:HGNC Symbol;Acc:HGNC:26277]	#N/A	106524074	tnfaip8l2	PREDICTED: tumor necrosis factor alpha-induced protein 8-like protein 2	278
191	XP_013873194.1	ENSG00000100991	26133	TRPC4AP	transient receptor potential cation channel subfamily C member 4 associated protein [Source:HGNC Symbol;Acc:HGNC:16181]	OG0011326	106524086	trpc4ap	PREDICTED: short transient receptor potential channel 4-associated protein	283
192	XP_013873436.1	ENSG00000131941	85415	RHPN2	rhophilin Rho GTPase binding protein 2 [Source:HGNC Symbol;Acc:HGNC:19974]	OG0002987	106524255	rhpn2	PREDICTED: rhophilin-2 isoform X1	256
194	XP_013873871.1	ENSG00000113575	5515	#N/A	#N/A	OG0001789	106524565	ppp2ca	PREDICTED: serine/threonine-protein phosphatase 2A catalytic subunit alpha isoform	248
195	XP_013873925.1	ENSG00000136478	55852	#N/A	#N/A	OG0001503	106524604	LOC106524604	PREDICTED: testis-expressed sequence 2 protein-like	81
196	XP_013873936.1	ENSG00000109381	1998	#N/A	#N/A	OG0002846	106524615	elf2	PREDICTED: ETS-related transcription factor Elf-2	192
197	XP_013873955.1	ENSG00000151838	729665	CCDC175	coiled-coil domain containing 175 [Source:HGNC Symbol;Acc:HGNC:19847]	OG0012663	106524619	LOC106524619	PREDICTED: trichohyalin-like	83
198	XP_013874060.1	ENSG00000135472	23017	FAIM2	Fas apoptotic inhibitory molecule 2 [Source:HGNC Symbol;Acc:HGNC:17067]	OG0000380	106524699	faim2	PREDICTED: protein lifeguard 2	195
199	XP_013874278.1	ENSG00000107968	1326	MAP3K8	mitogen-activated protein kinase kinase kinase 8 [Source:HGNC Symbol;Acc:HGNC:6860]	OG0009741	106524835	map3k8	PREDICTED: mitogen-activated protein kinase kinase kinase 8	226
200	XP_013874293.1	ENSG00000139636	55716	#N/A	#N/A	OG0002680	106524847	lmbr1l	PREDICTED: protein LMBR1L	220
201	XP_013874387.1	ENSG00000175093	92369	SPSB4	splA/ryanodine receptor domain and SOCS box containing 4 [Source:HGNC Symbol;Acc:HGNC:30630]	OG0001263	106524906	LOC106524906	PREDICTED: SPRY domain-containing SOCS box protein 4-like	84
203	XP_013874752.1	ENSG00000006453	55971	BAIAP2L1	BAR/IMD domain containing adaptor protein 2 like 1 [Source:HGNC Symbol;Acc:HGNC:21649]	OG0000419	106525165	LOC106525165	PREDICTED: brain-specific angiogenesis inhibitor 1-associated protein 2-like protein 1 isoform X1	85
205	XP_013874814.1	ENSG00000162650	127002	#N/A	#N/A	OG0008095	106525206	LOC106525206	PREDICTED: ataxin-7-like protein 2	86
206	XP_013875195.1	ENSG00000135241	50640	PNPLA8	patatin like phospholipase domain containing 8 [Source:HGNC Symbol;Acc:HGNC:28900]	OG0004404	106525483	LOC106525483	PREDICTED: calcium-independent phospholipase A2-gamma-like	87
207	XP_013875331.1	ENSG00000170191	140838	NANP	N-acetylneuraminic acid phosphatase [Source:HGNC Symbol;Acc:HGNC:16140]	OG0008126	106525584	nanp	PREDICTED: N-acylneuraminate-9-phosphatase	231
208	XP_013875366.1	ENSG00000151929	9531	#N/A	#N/A	OG0009788	106525615	LOC106525615	PREDICTED: BAG family molecular chaperone regulator 3-like	88
209	XP_013875386.1	ENSG00000155304	6782	HSPA13	heat shock protein family A (Hsp70) member 13 [Source:HGNC Symbol;Acc:HGNC:11375]	OG0008131	106525636	hspa13	PREDICTED: heat shock 70 kDa protein 13 isoform X1	209
211	XP_013875540.1	ENSG00000171115	155038	GIMAP8	GTPase, IMAP family member 8 [Source:HGNC Symbol;Acc:HGNC:21792]	#N/A	106525755	LOC106525755	PREDICTED: GTPase IMAP family member 8-like isoform X1	89
213	XP_013875596.1	ENSG00000173848	10276	NET1	neuroepithelial cell transforming 1 [Source:HGNC Symbol;Acc:HGNC:14592]	OG0007979	106525804	LOC106525804	PREDICTED: neuroepithelial cell-transforming gene 1 protein-like	90
214	XP_013875605.1	ENSG00000178568	2066	ERBB4	erb-b2 receptor tyrosine kinase 4 [Source:HGNC Symbol;Acc:HGNC:3432]	OG0000153	106525812	LOC106525812	PREDICTED: receptor tyrosine-protein kinase erbB-4-like isoform X1	91
219	XP_013875709.1	ENSG00000109133	55161	TMEM33	transmembrane protein 33 [Source:HGNC Symbol;Acc:HGNC:25541]	OG0003375	106525882	tmem33	PREDICTED: transmembrane protein 33	276
222	XP_013875758.1	ENSG00000116001	7072	#N/A	#N/A	OG0001042	106525916	tia1	PREDICTED: nucleolysin TIA-1 isoform p40 isoform X1	272
225	XP_013875791.1	ENSG00000180758	80045	GPR157	G protein-coupled receptor 157 [Source:HGNC Symbol;Acc:HGNC:23687]	OG0008153	106525935	gpr157	PREDICTED: probable G-protein coupled receptor 157	207
226	XP_013875944.1	ENSG00000144476	57007	ACKR3	atypical chemokine receptor 3 [Source:HGNC Symbol;Acc:HGNC:23692]	#N/A	106526041	LOC106526041	PREDICTED: C-X-C chemokine receptor type 3-like	92
227	XP_013876291.1	ENSG00000155324	65983	GRAMD2B	GRAM domain containing 2B [Source:HGNC Symbol;Acc:HGNC:24911]	#N/A	106526270	LOC106526270	PREDICTED: GRAM domain-containing protein 3-like isoform X1	93
229	XP_013876466.1	ENSG00000060566	84699	CREB3L3	cAMP responsive element binding protein 3 like 3 [Source:HGNC Symbol;Acc:HGNC:18855]	OG0007379	106526404	LOC106526404	PREDICTED: cyclic AMP-responsive element-binding protein 3-like protein 3-A	94
230	XP_013876738.1	ENSG00000070423	55658	RNF126	ring finger protein 126 [Source:HGNC Symbol;Acc:HGNC:21151]	OG0001632	106526643	LOC106526643	PREDICTED: E3 ubiquitin-protein ligase RNF126-like isoform X1	95
232	XP_013877274.1	ENSG00000176454	254531	#N/A	#N/A	OG0011483	106527062	lpcat4	PREDICTED: lysophospholipid acyltransferase LPCAT4	222
233	XP_013877316.1	ENSG00000106771	23731	TMEM245	transmembrane protein 245 [Source:HGNC Symbol;Acc:HGNC:1363]	#N/A	106527097	tmem245	PREDICTED: transmembrane protein 245 isoform X1	275
235	XP_013877425.1	ENSG00000134107	8553	BHLHE40	basic helix-loop-helix family member e40 [Source:HGNC Symbol;Acc:HGNC:1046]	OG0007595	106527169	LOC106527169	PREDICTED: class E basic helix-loop-helix protein 40-like	97
236	XP_013877454.1	ENSG00000147246	3358	HTR2C	5-hydroxytryptamine receptor 2C [Source:HGNC Symbol;Acc:HGNC:5295]	OG0000897	106527196	LOC106527196	PREDICTED: 5-hydroxytryptamine receptor 2C-like	98
238	XP_013877465.1	ENSG00000197024	57541	ZNF398	zinc finger protein 398 [Source:HGNC Symbol;Acc:HGNC:18373]	#N/A	106527206	LOC106527206	PREDICTED: zinc finger and SCAN domain-containing protein 31-like isoform X1	99
242	XP_013877643.1	ENSG00000004939	6521	#N/A	#N/A	OG0000561	106527343	slc4a1	PREDICTED: band 3 anion transport protein	265
243	XP_013877703.1	ENSG00000113648	9555	#N/A	#N/A	OG0011495	106527385	LOC106527385	PREDICTED: core histone macro-H2A.1	101
244	XP_013877727.1	ENSG00000254470	91056	AP5B1	adaptor related protein complex 5 subunit beta 1 [Source:HGNC Symbol;Acc:HGNC:25104]	OG0011498	106527402	ap5b1	PREDICTED: AP-5 complex subunit beta-1	162
245	XP_013877810.1	ENSG00000182923	80254	#N/A	#N/A	OG0011504	106527465	cep63	PREDICTED: centrosomal protein of 63 kDa isoform X1	174
247	XP_013877839.1	ENSG00000171448	57684	ZBTB26	zinc finger and BTB domain containing 26 [Source:HGNC Symbol;Acc:HGNC:23383]	OG0011508	106527482	LOC106527482	PREDICTED: zinc finger and BTB domain-containing protein 26-like	102
248	XP_013878023.1	ENSG00000149488	117532	#N/A	#N/A	OG0000679	106527636	LOC106527636	PREDICTED: transmembrane channel-like protein 2, partial	103
249	XP_013878316.1	ENSG00000125740	2354	FOSB	FosB proto-oncogene, AP-1 transcription factor subunit [Source:HGNC Symbol;Acc:HGNC:3797]	OG0006658	106527855	fosb	PREDICTED: protein fosB isoform X1	201
253	XP_013878471.1	ENSG00000181915	84890	ADO	2-aminoethanethiol dioxygenase [Source:HGNC Symbol;Acc:HGNC:23506]	OG0003852	106527984	LOC106527984	PREDICTED: 2-aminoethanethiol dioxygenase-like	104
254	XP_013878678.1	ENSG00000133265	23640	HSPBP1	HSPA (Hsp70) binding protein 1 [Source:HGNC Symbol;Acc:HGNC:24989]	OG0009937	106528138	hspbp1	PREDICTED: hsp70-binding protein 1	212
255	XP_013878897.1	ENSG00000160781	79957	PAQR6	progestin and adipoQ receptor family member 6 [Source:HGNC Symbol;Acc:HGNC:30132]	#N/A	106528306	LOC106528306	PREDICTED: progestin and adipoQ receptor family member 6-like isoform X1	105
257	XP_013879164.1	ENSG00000158552	130617	ZFAND2B	zinc finger AN1-type containing 2B [Source:HGNC Symbol;Acc:HGNC:25206]	OG0004504	106528524	zfand2a	PREDICTED: AN1-type zinc finger protein 2A isoform X1	289
260	XP_013879210.1	ENSG00000055483	57602	#N/A	#N/A	OG0000115	106528555	usp36	PREDICTED: ubiquitin carboxyl-terminal hydrolase 36	285
261	XP_013879343.1	ENSG00000099814	283638	#N/A	#N/A	OG0006696	106528666	LOC106528666	PREDICTED: centrosomal protein of 170 kDa protein B-like isoform X1	107
263	XP_013879903.1	ENSG00000138764	901	CCNG2	cyclin G2 [Source:HGNC Symbol;Acc:HGNC:1593]	OG0002627	106529110	LOC106529110	PREDICTED: cyclin-G2-like	108
264	XP_013879994.1	ENSG00000179859	284023	#N/A	#N/A	OG0003407	106529188	LOC106529188	PREDICTED: RING finger protein 186-like	109
265	XP_013880289.1	ENSG00000135821	2752	GLUL	glutamate-ammonia ligase [Source:HGNC Symbol;Acc:HGNC:4341]	#N/A	106529419	LOC106529419	PREDICTED: glutamine synthetase-like isoform X1	110
269	XP_013880338.1	ENSG00000179889	23042	#N/A	#N/A	OG0004515	106529453	pdxdc1	PREDICTED: pyridoxal-dependent decarboxylase domain-containing protein 1	241
270	XP_013880341.1	ENSG00000196850	160760	PPTC7	protein phosphatase targeting COQ7 [Source:HGNC Symbol;Acc:HGNC:30695]	OG0003587	106529455	LOC106529455	PREDICTED: protein phosphatase PTC7 homolog	111
271	XP_013880575.1	ENSG00000205670	54065	SMIM11	small integral membrane protein 11 [Source:HGNC Symbol;Acc:HGNC:1293]	#N/A	106529642	smim11a	PREDICTED: small integral membrane protein 11	266
272	XP_013880587.1	ENSG00000132002	3337	#N/A	#N/A	OG0001908	106529647	LOC106529647	PREDICTED: dnaJ homolog subfamily B member 1-like	112
273	XP_013880648.1	ENSG00000173588	51134	#N/A	#N/A	OG0005768	106529708	cep83	PREDICTED: centrosomal protein of 83 kDa	175
274	XP_013880666.1	ENSG00000184047	56616	DIABLO	diablo IAP-binding mitochondrial protein [Source:HGNC Symbol;Acc:HGNC:21528]	#N/A	106529727	LOC106529727	PREDICTED: diablo homolog, mitochondrial-like isoform X1	113
276	XP_013880705.1	#N/A	#N/A	#N/A	#N/A	#N/A	106529754	LOC106529754	PREDICTED: nuclear pore complex protein DDB_G0274915-like	114
277	XP_013880924.1	ENSG00000166579	81565	#N/A	#N/A	OG0001071	106529937	ndel1	PREDICTED: nuclear distribution protein nudE-like 1	232
279	XP_013881088.1	#N/A	#N/A	#N/A	#N/A	#N/A	106530074	LOC106530074	PREDICTED: uncharacterized protein LOC106530074	115
280	XP_013881284.1	ENSG00000221926	10626	TRIM16	tripartite motif containing 16 [Source:HGNC Symbol;Acc:HGNC:17241]	#N/A	106530212	LOC106530212	PREDICTED: tripartite motif-containing protein 16-like	116
281	XP_013881366.1	ENSG00000183421	54101	RIPK4	receptor interacting serine/threonine kinase 4 [Source:HGNC Symbol;Acc:HGNC:496]	OG0011647	106530313	ripk4	PREDICTED: receptor-interacting serine/threonine-protein kinase 4	257
282	XP_013881390.1	ENSG00000171492	55144	LRRC8D	leucine rich repeat containing 8 VRAC subunit D [Source:HGNC Symbol;Acc:HGNC:16992]	OG0006775	106530336	lrrc8d	PREDICTED: volume-regulated anion channel subunit LRRC8D	223
283	XP_013881446.1	ENSG00000132002	3337	#N/A	#N/A	OG0001908	106530389	dnajb1	PREDICTED: dnaJ homolog subfamily B member 1	187
284	XP_013881555.1	ENSG00000166173	55323	LARP6	La ribonucleoprotein 6, translational regulator [Source:HGNC Symbol;Acc:HGNC:24012]	OG0004967	106530475	larp6	PREDICTED: la-related protein 6	219
285	XP_013881597.1	ENSG00000237172	84752	B3GNT9	UDP-GlcNAc:betaGal beta-1,3-N-acetylglucosaminyltransferase 9 [Source:HGNC Symbol;Acc:HGNC:28714]	OG0010055	106530507	LOC106530507	PREDICTED: N-acetyllactosaminide beta-1,3-N-acetylglucosaminyltransferase 2-like	117
286	XP_013881632.1	ENSG00000217128	96459	#N/A	#N/A	OG0004532	106530540	fnip1	PREDICTED: folliculin-interacting protein 1 isoform X1	200
288	XP_013881683.1	ENSG00000104131	8669	EIF3J	eukaryotic translation initiation factor 3 subunit J [Source:HGNC Symbol;Acc:HGNC:3270]	OG0005439	106530579	eif3j	PREDICTED: eukaryotic translation initiation factor 3 subunit J	191
289	XP_013881736.1	ENSG00000171365	1184	CLCN5	chloride voltage-gated channel 5 [Source:HGNC Symbol;Acc:HGNC:2023]	#N/A	106530626	clcn5	PREDICTED: H(+)/Cl(-) exchange transporter 5 isoform X1	177
293	XP_013881896.1	ENSG00000147679	84294	UTP23	UTP23 small subunit processome component [Source:HGNC Symbol;Acc:HGNC:28224]	OG0008432	106530749	utp23	PREDICTED: rRNA-processing protein UTP23 homolog	286
294	XP_013881984.1	ENSG00000136052	84102	#N/A	#N/A	OG0000440	106530824	LOC106530824	PREDICTED: solute carrier family 41 member 2-like	118
295	XP_013882017.1	ENSG00000249915	10016	#N/A	#N/A	OG0002167	106530853	pdcd6	PREDICTED: programmed cell death protein 6	239
296	XP_013882251.1	ENSG00000166471	440026	TMEM41B	transmembrane protein 41B [Source:HGNC Symbol;Acc:HGNC:28948]	OG0008453	106531036	tmem41b	PREDICTED: transmembrane protein 41B	277
297	XP_013882381.1	ENSG00000099860	4616	GADD45B	growth arrest and DNA damage inducible beta [Source:HGNC Symbol;Acc:HGNC:4096]	OG0000494	106531141	gadd45b	PREDICTED: growth arrest and DNA damage-inducible protein GADD45 beta	204
298	XP_013882406.1	ENSG00000148925	84280	BTBD10	BTB domain containing 10 [Source:HGNC Symbol;Acc:HGNC:21445]	#N/A	106531168	btbd10	PREDICTED: BTB/POZ domain-containing protein 10 isoform X1	173
301	XP_013882605.1	ENSG00000132109	6737	TRIM21	tripartite motif containing 21 [Source:HGNC Symbol;Acc:HGNC:11312]	OG0000179	106531320	LOC106531320	PREDICTED: E3 ubiquitin-protein ligase TRIM39-like	119
302	XP_013882789.1	ENSG00000104611	63898	SH2D4A	SH2 domain containing 4A [Source:HGNC Symbol;Acc:HGNC:26102]	#N/A	106531462	LOC106531462	PREDICTED: SH2 domain-containing protein 4A-like	120
304	XP_013882967.1	#N/A	#N/A	#N/A	#N/A	#N/A	106531605	LOC106531605	PREDICTED: uncharacterized protein LOC106531605, partial	121
305	XP_013883375.1	ENSG00000178177	254251	#N/A	#N/A	OG0001702	106531961	LOC106531961	PREDICTED: ligand-dependent corepressor-like	122
306	XP_013883662.1	ENSG00000129473	599	#N/A	#N/A	OG0003101	106532189	bcl2l1	PREDICTED: bcl-2-like protein 1	167
307	XP_013883703.1	ENSG00000117682	79947	#N/A	#N/A	OG0008527	106532228	dhdds	PREDICTED: dehydrodolichyl diphosphate syntase complex subunit DHDDS	185
308	XP_013883704.1	ENSG00000126070	192669	AGO3	argonaute RISC catalytic component 3 [Source:HGNC Symbol;Acc:HGNC:18421]	#N/A	106532229	LOC106532229	PREDICTED: protein argonaute-3	124
309	XP_013883811.1	ENSG00000128283	11135	CDC42EP1	CDC42 effector protein 1 [Source:HGNC Symbol;Acc:HGNC:17014]	OG0005115	106532322	LOC106532322	PREDICTED: cdc42 effector protein 1-like	125
311	XP_013884041.1	ENSG00000178078	55620	STAP2	signal transducing adaptor family member 2 [Source:HGNC Symbol;Acc:HGNC:30430]	#N/A	106532521	LOC106532521	PREDICTED: signal-transducing adaptor protein 1-like isoform X1	126
313	XP_013884177.1	ENSG00000269855	646862	#N/A	#N/A	OG0008483	106532616	LOC106532616	PREDICTED: RING finger protein 225-like	127
315	XP_013884226.1	ENSG00000175087	149420	PDIK1L	PDLIM1 interacting kinase 1 like [Source:HGNC Symbol;Acc:HGNC:18981]	OG0011760	106532651	pdik1l	PREDICTED: serine/threonine-protein kinase PDIK1L	240
316	XP_013884455.1	ENSG00000178177	254251	#N/A	#N/A	OG0001702	106532846	LOC106532846	PREDICTED: ligand-dependent corepressor-like, partial	128
317	XP_013884551.1	ENSG00000264522	56957	OTUD7B	OTU deubiquitinase 7B [Source:HGNC Symbol;Acc:HGNC:16683]	OG0001829	106532924	otud7b	PREDICTED: OTU domain-containing protein 7B isoform X1	238
321	XP_013884707.1	ENSG00000080824	3320	HSP90AA1	heat shock protein 90 alpha family class A member 1 [Source:HGNC Symbol;Acc:HGNC:5253]	#N/A	106533044	LOC106533044	PREDICTED: heat shock protein HSP 90-alpha 1	129
322	XP_013884774.1	ENSG00000169018	10116	FEM1B	fem-1 homolog B [Source:HGNC Symbol;Acc:HGNC:3649]	OG0010190	106533102	fem1b	PREDICTED: protein fem-1 homolog B	197
323	XP_013884991.1	ENSG00000161011	8878	SQSTM1	sequestosome 1 [Source:HGNC Symbol;Acc:HGNC:11280]	OG0002469	106533286	sqstm1	PREDICTED: sequestosome-1 isoform X1	269
325	XP_013885065.1	ENSG00000092330	26277	#N/A	#N/A	OG0001354	106533346	LOC106533346	PREDICTED: zinc finger protein 37-like, partial	130
326	XP_013885263.1	ENSG00000101160	1522	#N/A	#N/A	OG0003195	106533483	LOC106533483	PREDICTED: cathepsin Z-like	131
327	XP_013885297.1	ENSG00000086232	27102	EIF2AK1	eukaryotic translation initiation factor 2 alpha kinase 1 [Source:HGNC Symbol;Acc:HGNC:24921]	OG0006888	106533510	eif2ak1	PREDICTED: eukaryotic translation initiation factor 2-alpha kinase 1 isoform X1	190
330	XP_013885389.1	ENSG00000287856	#N/A	#N/A	novel protein	OG0001110	106533582	egln3	PREDICTED: egl nine homolog 3	189
331	XP_013885434.1	#N/A	#N/A	#N/A	#N/A	#N/A	106533611	LOC106533611	PREDICTED: uncharacterized protein LOC106533611	132
332	XP_013885560.1	ENSG00000101096	4773	NFATC2	nuclear factor of activated T cells 2 [Source:HGNC Symbol;Acc:HGNC:7776]	#N/A	106533682	nfatc2	PREDICTED: nuclear factor of activated T-cells, cytoplasmic 2	233
333	XP_013885757.1	ENSG00000198081	7541	ZBTB14	zinc finger and BTB domain containing 14 [Source:HGNC Symbol;Acc:HGNC:12860]	OG0011811	106533852	LOC106533852	PREDICTED: zinc finger and BTB domain-containing protein 14-like	133
334	XP_013885833.1	ENSG00000224982	387890	TMEM233	transmembrane protein 233 [Source:HGNC Symbol;Acc:HGNC:37219]	OG0009367	106533909	LOC106533909	PREDICTED: tumor suppressor candidate 5 homolog	134
335	XP_013885998.1	ENSG00000168386	11259	FILIP1L	filamin A interacting protein 1 like [Source:HGNC Symbol;Acc:HGNC:24589]	#N/A	106534043	LOC106534043	PREDICTED: filamin A-interacting protein 1-like	136
336	XP_013886095.1	ENSG00000162772	467	ATF3	activating transcription factor 3 [Source:HGNC Symbol;Acc:HGNC:785]	OG0011826	106534120	atf3	PREDICTED: cyclic AMP-dependent transcription factor ATF-3	164
337	XP_013886147.1	ENSG00000084093	5978	#N/A	#N/A	OG0011829	106534158	rest	PREDICTED: RE1-silencing transcription factor	253
338	XP_013886493.1	ENSG00000113578	2246	FGF1	fibroblast growth factor 1 [Source:HGNC Symbol;Acc:HGNC:3665]	OG0008656	106534413	fgf1	PREDICTED: fibroblast growth factor 1	198
339	XP_013886500.1	ENSG00000168439	10963	#N/A	#N/A	OG0008658	106534421	stip1	PREDICTED: stress-induced-phosphoprotein 1	271
340	XP_013886613.1	ENSG00000170802	3344	#N/A	#N/A	OG0002155	106534505	foxn2	PREDICTED: forkhead box protein N2	202
341	XP_013886628.1	ENSG00000107372	7763	ZFAND5	zinc finger AN1-type containing 5 [Source:HGNC Symbol;Acc:HGNC:13008]	OG0001577	106534520	LOC106534520	PREDICTED: AN1-type zinc finger protein 5-like	138
342	XP_013886672.1	ENSG00000092330	26277	#N/A	#N/A	OG0001354	106534543	LOC106534543	PREDICTED: zinc finger protein 624-like	139
343	XP_013886873.1	ENSG00000008118	57172	CAMK1G	calcium/calmodulin dependent protein kinase IG [Source:HGNC Symbol;Acc:HGNC:14585]	OG0000375	106534703	LOC106534703	PREDICTED: calcium/calmodulin-dependent protein kinase type 1D-like	140
345	XP_013886912.1	ENSG00000145358	115265	DDIT4L	DNA damage inducible transcript 4 like [Source:HGNC Symbol;Acc:HGNC:30555]	#N/A	106534726	LOC106534726	PREDICTED: DNA damage-inducible transcript 4-like protein	141
346	XP_013886920.1	ENSG00000185155	83881	MIXL1	Mix paired-like homeobox [Source:HGNC Symbol;Acc:HGNC:13363]	#N/A	106534734	LOC106534734	PREDICTED: homeobox protein prophet of Pit-1-like	142
347	XP_013886949.1	ENSG00000117461	8503	PIK3R3	phosphoinositide-3-kinase regulatory subunit 3 [Source:HGNC Symbol;Acc:HGNC:8981]	OG0000448	106534757	pik3r3	PREDICTED: phosphatidylinositol 3-kinase regulatory subunit gamma	243
348	XP_013886999.1	#N/A	#N/A	#N/A	#N/A	#N/A	106534789	LOC106534789	PREDICTED: uncharacterized protein LOC106534789 isoform X1	143
351	XP_013887194.1	ENSG00000141748	390790	ARL5C	ADP ribosylation factor like GTPase 5C [Source:HGNC Symbol;Acc:HGNC:31111]	OG0001370	106534933	LOC106534933	PREDICTED: ADP-ribosylation factor-like protein 5B	144
352	XP_013887707.1	ENSG00000170500	164832	LONRF2	LON peptidase N-terminal domain and ring finger 2 [Source:HGNC Symbol;Acc:HGNC:24788]	#N/A	106535278	LOC106535278	PREDICTED: LON peptidase N-terminal domain and RING finger protein 2-like	145
353	XP_013887817.1	ENSG00000164251	2150	F2RL1	F2R like trypsin receptor 1 [Source:HGNC Symbol;Acc:HGNC:3538]	#N/A	106535363	LOC106535363	PREDICTED: proteinase-activated receptor 2-like	146
354	XP_013887919.1	ENSG00000076201	25930	#N/A	#N/A	OG0003829	106535458	LOC106535458	PREDICTED: tyrosine-protein phosphatase non-receptor type 23-like	147
355	XP_013887945.1	ENSG00000197579	10210	TOPORS	TOP1 binding arginine/serine rich protein, E3 ubiquitin ligase [Source:HGNC Symbol;Acc:HGNC:21653]	OG0005570	106535482	topors	PREDICTED: E3 ubiquitin-protein ligase Topors	279
356	XP_013888032.1	ENSG00000148110	84641	#N/A	#N/A	OG0001487	106535541	LOC106535541	PREDICTED: hippocampus abundant transcript 1 protein-like	148
357	XP_013888210.1	ENSG00000131482	2538	G6PC1	glucose-6-phosphatase catalytic subunit 1 [Source:HGNC Symbol;Acc:HGNC:4056]	#N/A	106535684	g6pc	PREDICTED: glucose-6-phosphatase	203
358	XP_013888253.1	ENSG00000151690	54842	MFSD6	major facilitator superfamily domain containing 6 [Source:HGNC Symbol;Acc:HGNC:24711]	OG0003940	106535730	mfsd6	PREDICTED: major facilitator superfamily domain-containing protein 6 isoform X1	228
362	XP_013888257.1	#N/A	#N/A	#N/A	#N/A	#N/A	106535731	LOC106535731	PREDICTED: uncharacterized protein LOC106535731	149
363	XP_013888277.1	ENSG00000167323	6786	#N/A	#N/A	OG0001104	106535748	stim1	PREDICTED: stromal interaction molecule 1 isoform X1	270
367	XP_013888330.1	ENSG00000073803	9175	MAP3K13	mitogen-activated protein kinase kinase kinase 13 [Source:HGNC Symbol;Acc:HGNC:6852]	OG0001207	106535790	map3k13	PREDICTED: mitogen-activated protein kinase kinase kinase 13 isoform X1	225
372	XP_013888338.1	ENSG00000135679	4193	#N/A	#N/A	OG0005579	106535795	mdm2	PREDICTED: E3 ubiquitin-protein ligase Mdm2 isoform X1	227
376	XP_013888592.1	ENSG00000151164	144715	#N/A	#N/A	OG0002061	106535981	LOC106535981	PREDICTED: cell cycle checkpoint control protein RAD9B-like	150
377	XP_013888838.1	ENSG00000162300	7542	ZFPL1	zinc finger protein like 1 [Source:HGNC Symbol;Acc:HGNC:12868]	OG0005590	106536178	zfpl1	PREDICTED: zinc finger protein-like 1	290
378	XP_013889050.1	ENSG00000118263	8609	#N/A	#N/A	OG0001517	106536344	LOC106536344	PREDICTED: Krueppel-like factor 7	153
379	XP_013889250.1	ENSG00000009954	9031	BAZ1B	bromodomain adjacent to zinc finger domain 1B [Source:HGNC Symbol;Acc:HGNC:961]	OG0010349	106536503	baz1b	PREDICTED: tyrosine-protein kinase BAZ1B isoform X1	166
382	XP_013889323.1	ENSG00000113396	28965	SLC27A6	solute carrier family 27 member 6 [Source:HGNC Symbol;Acc:HGNC:11000]	#N/A	106536565	LOC106536565	PREDICTED: long-chain fatty acid transport protein 6-like	154
383	XP_013889902.1	#N/A	#N/A	#N/A	#N/A	#N/A	106537087	LOC106537087	PREDICTED: uncharacterized protein LOC106537087	155
384	XP_013889985.1	ENSG00000257093	57189	DENND11	DENN domain containing 11 [Source:HGNC Symbol;Acc:HGNC:29472]	OG0010373	106537154	LOC106537154	PREDICTED: protein LCHN-like	156
385	XP_013890087.1	ENSG00000120889	8795	TNFRSF10B	TNF receptor superfamily member 10b [Source:HGNC Symbol;Acc:HGNC:11905]	#N/A	106537247	LOC106537247	PREDICTED: tumor necrosis factor receptor superfamily member 10B-like isoform X1	157
387	XP_013890112.1	ENSG00000171462	65989	DLK2	delta like non-canonical Notch ligand 2 [Source:HGNC Symbol;Acc:HGNC:21113]	OG0002249	106537270	LOC106537270	PREDICTED: protein delta homolog 2-like	158
388	XP_013890181.1	ENSG00000152154	130733	TMEM178A	transmembrane protein 178A [Source:HGNC Symbol;Acc:HGNC:28517]	OG0011973	106537345	tmem178a	PREDICTED: transmembrane protein 178A	274
389	XP_013890235.1	ENSG00000108061	8036	#N/A	#N/A	OG0002998	106537400	LOC106537400	PREDICTED: leucine-rich repeat protein SHOC-2	159
390	#N/A	ENSG00000129521	#N/A	EGLN3_Pseudo	#N/A	#N/A	#N/A	LOC106512779	#N/A	24
391	#N/A	#N/A	#N/A	UC_NC_LOC106511296	#N/A	#N/A	#N/A	LOC106511296	#N/A	7
392	#N/A	#N/A	#N/A	heat shock 70 kDa protein 1-like	#N/A	#N/A	#N/A	LOC106533910	#N/A	135
393	#N/A	#N/A	#N/A	UC_NC_LOC106510773	#N/A	#N/A	#N/A	LOC106510773	#N/A	2
394	#N/A	#N/A	#N/A	UC_NC_LOC106511151	#N/A	#N/A	#N/A	LOC106511151	#N/A	5
395	#N/A	#N/A	#N/A	UC_NC_LOC106511220	#N/A	#N/A	#N/A	LOC106511220	#N/A	6
396	#N/A	#N/A	#N/A	UC_NC_LOC106511463	#N/A	#N/A	#N/A	LOC106511463	#N/A	10
397	#N/A	#N/A	#N/A	UC_NC_LOC106512093	#N/A	#N/A	#N/A	LOC106512093	#N/A	15
398	#N/A	#N/A	#N/A	UC_NC_LOC106512182	#N/A	#N/A	#N/A	LOC106512182	#N/A	16
399	#N/A	#N/A	#N/A	UC_NC_LOC106512262	#N/A	#N/A	#N/A	LOC106512262	#N/A	19
400	#N/A	#N/A	#N/A	testis-expressed sequence 2 protein pseudogene	#N/A	#N/A	#N/A	LOC106512383	#N/A	21
401	#N/A	#N/A	#N/A	nuclear factor 1 B-type pseudogene	#N/A	#N/A	#N/A	LOC106512428	#N/A	23
402	#N/A	#N/A	#N/A	UC_NC_LOC106515322	#N/A	#N/A	#N/A	LOC106515322	#N/A	40
403	#N/A	#N/A	#N/A	UC_NC_LOC106517233	#N/A	#N/A	#N/A	LOC106517233	#N/A	46
404	#N/A	#N/A	#N/A	UC_NC_LOC106520359	#N/A	#N/A	#N/A	LOC106520359	#N/A	63
405	#N/A	#N/A	#N/A	UC_NC_LOC106524611	#N/A	#N/A	#N/A	LOC106524611	#N/A	82
406	#N/A	#N/A	#N/A	UC_NC_LOC106526874	#N/A	#N/A	#N/A	LOC106526874	#N/A	96
407	#N/A	#N/A	#N/A	UC_NC_LOC106527290	#N/A	#N/A	#N/A	LOC106527290	#N/A	100
408	#N/A	#N/A	#N/A	UC_NC_LOC106528456	#N/A	#N/A	#N/A	LOC106528456	#N/A	106
409	#N/A	#N/A	#N/A	UC_NC_LOC106532194	#N/A	#N/A	#N/A	LOC106532194	#N/A	123
410	#N/A	#N/A	#N/A	UC_NC_LOC106534226	#N/A	#N/A	#N/A	LOC106534226	#N/A	137
411	#N/A	#N/A	#N/A	UC_NC_LOC106536146	#N/A	#N/A	#N/A	LOC106536146	#N/A	151
412	#N/A	#N/A	#N/A	UC_NC_LOC106536242	#N/A	#N/A	#N/A	LOC106536242	#N/A	152
413	#N/A	#N/A	#N/A	trnar-ucu	#N/A	#N/A	#N/A	trnar-ucu	#N/A	282

## Sheet: all 2hR
	Austrofundulus_limnaeus	EnsemblID_Hs	EntrezID_Hs	Gene_Hs	Description_Hs	Orthogroup	GeneID_Al	Locus_Al	description_Al	...1
1	XP_013854946.1	ENSG00000135047	1514	CTSL	cathepsin L [Source:HGNC Symbol;Acc:HGNC:2537]	#N/A	106510770	LOC106510770	PREDICTED: cathepsin L1-like	1
2	XP_013855009.1	#N/A	#N/A	UC_PR_LOC106510829	#N/A	#N/A	106510829	LOC106510829	PREDICTED: uncharacterized protein LOC106510829	3
3	XP_013855048.1	ENSG00000120129	1843	DUSP1	dual specificity phosphatase 1 [Source:HGNC Symbol;Acc:HGNC:3064]	OG0010590	106510863	dusp1	PREDICTED: dual specificity protein phosphatase 1	269
4	XP_013855117.1	ENSG00000121690	91614	DEPDC7	DEP domain containing 7 [Source:HGNC Symbol;Acc:HGNC:29899]	OG0008954	106510928	LOC106510928	PREDICTED: DEP domain-containing protein 7-like	4
5	XP_013855127.1	ENSG00000099860	4616	GADD45B	growth arrest and DNA damage inducible beta [Source:HGNC Symbol;Acc:HGNC:4096]	#N/A	106510938	LOC106510938	PREDICTED: growth arrest and DNA damage-inducible protein GADD45 beta-like	5
6	XP_013855258.1	ENSG00000119938	5507	PPP1R3C	protein phosphatase 1 regulatory subunit 3C [Source:HGNC Symbol;Acc:HGNC:9293]	OG0001422	106511063	ppp1r3c	PREDICTED: protein phosphatase 1 regulatory subunit 3C	346
7	XP_013855267.1	ENSG00000185650	677	ZFP36L1	ZFP36 ring finger protein like 1 [Source:HGNC Symbol;Acc:HGNC:1107]	#N/A	106511070	LOC106511070	PREDICTED: tristetraprolin-like	6
8	XP_013855295.1	ENSG00000122335	84947	SERAC1	serine active site containing 1 [Source:HGNC Symbol;Acc:HGNC:21061]	OG0004019	106511095	serac1	PREDICTED: protein SERAC1	360
9	XP_013855462.1	ENSG00000116095	65977	PLEKHA3	pleckstrin homology domain containing A3 [Source:HGNC Symbol;Acc:HGNC:14338]	OG0010602	106511260	plekha3	PREDICTED: pleckstrin homology domain-containing family A member 3	345
10	XP_013855506.1	ENSG00000165029	19	ABCA1	ATP binding cassette subfamily A member 1 [Source:HGNC Symbol;Acc:HGNC:29]	#N/A	106511302	LOC106511302	PREDICTED: ATP-binding cassette sub-family A member 1-like	11
11	XP_013855569.1	ENSG00000151014	25819	NOCT	nocturnin [Source:HGNC Symbol;Acc:HGNC:14254]	OG0002517	106511359	LOC106511359	PREDICTED: nocturnin-like, partial	12
12	XP_013855570.1	#N/A	#N/A	PRDCT_PR	#N/A	#N/A	106511360	LOC106511360	PREDICTED: filaggrin-like	13
13	XP_013855797.1	ENSG00000151014	25819	NOCT	nocturnin [Source:HGNC Symbol;Acc:HGNC:14254]	OG0002517	106511585	LOC106511585	PREDICTED: nocturnin-like	15
14	XP_013855836.1	ENSG00000130962	5638	#N/A	#N/A	OG0008987	106511625	LOC106511625	PREDICTED: transmembrane gamma-carboxyglutamic acid protein 1-like	16
16	XP_013856130.1	ENSG00000165029	19	ABCA1	ATP binding cassette subfamily A member 1 [Source:HGNC Symbol;Acc:HGNC:29]	#N/A	106511964	LOC106511964	PREDICTED: ATP-binding cassette sub-family A member 1-like, partial	18
17	XP_013856179.1	#N/A	#N/A	PRDCT_PR	#N/A	#N/A	106512023	LOC106512023	PREDICTED: flocculation protein FLO11-like, partial	19
18	XP_013856223.1	#N/A	#N/A	UC_PR_LOC106512073	#N/A	#N/A	106512073	LOC106512073	PREDICTED: uncharacterized protein LOC106512073, partial	20
19	XP_013856314.1	ENSG00000173588	51134	#N/A	#N/A	OG0005768	106512192	LOC106512192	PREDICTED: centrosomal protein of 83 kDa-like	23
20	XP_013856335.1	#N/A	#N/A	PRDCT_PR	#N/A	#N/A	106512214	LOC106512214	PREDICTED: dentin sialophosphoprotein-like, partial	24
21	XP_013856442.1	ENSG00000182405	161779	PGBD4	piggyBac transposable element derived 4 [Source:HGNC Symbol;Acc:HGNC:19401]	#N/A	106512352	LOC106512352	PREDICTED: piggyBac transposable element-derived protein 3-like	27
22	XP_013856496.1	#N/A	#N/A	UC_PR_LOC106512419	#N/A	#N/A	106512419	LOC106512419	PREDICTED: uncharacterized protein LOC106512419, partial	29
23	XP_013856832.1	ENSG00000091436	51776	MAP3K20	mitogen-activated protein kinase kinase kinase 20 [Source:HGNC Symbol;Acc:HGNC:17797]	OG0002547	106512865	LOC106512865	PREDICTED: mitogen-activated protein kinase kinase kinase MLT isoform X1	33
26	XP_013856882.1	ENSG00000172115	54205	#N/A	#N/A	OG0001436	106512899	LOC106512899	PREDICTED: cytochrome c-b	34
28	XP_013856997.1	ENSG00000173080	339403	#N/A	#N/A	OG0002859	106512963	LOC106512963	PREDICTED: relaxin-3 receptor 1-like	35
29	XP_013857004.1	ENSG00000137819	54852	PAQR5	progestin and adipoQ receptor family member 5 [Source:HGNC Symbol;Acc:HGNC:29645]	OG0004782	106512968	paqr5	PREDICTED: membrane progestin receptor gamma	334
31	XP_013857115.1	ENSG00000135775	22796	COG2	component of oligomeric golgi complex 2 [Source:HGNC Symbol;Acc:HGNC:6546]	OG0005811	106513034	cog2	PREDICTED: conserved oligomeric Golgi complex subunit 2 isoform X1	255
33	XP_013857228.1	ENSG00000164080	23132	#N/A	#N/A	OG0002863	106513103	LOC106513103	PREDICTED: helicase ARIP4-like isoform X1	36
36	XP_013857347.1	ENSG00000121690	91614	DEPDC7	DEP domain containing 7 [Source:HGNC Symbol;Acc:HGNC:29899]	OG0008954	106513184	depdc7	PREDICTED: DEP domain-containing protein 7	261
37	XP_013857356.1	ENSG00000107938	26098	EDRF1	erythroid differentiation regulatory factor 1 [Source:HGNC Symbol;Acc:HGNC:24640]	OG0007239	106513188	edrf1	PREDICTED: erythroid differentiation-related factor 1	270
38	XP_013857391.1	ENSG00000134243	6272	SORT1	sortilin 1 [Source:HGNC Symbol;Acc:HGNC:11186]	OG0004796	106513217	sort1	PREDICTED: sortilin	371
39	XP_013857394.1	ENSG00000101160	1522	#N/A	#N/A	OG0003195	106513222	ctsz	PREDICTED: cathepsin Z	258
40	XP_013857618.1	ENSG00000144655	64651	CSRNP1	cysteine and serine rich nuclear protein 1 [Source:HGNC Symbol;Acc:HGNC:14300]	OG0000648	106513371	LOC106513371	PREDICTED: cysteine/serine-rich nuclear protein 1-like	37
41	XP_013857835.1	ENSG00000148158	401548	SNX30	sorting nexin family member 30 [Source:HGNC Symbol;Acc:HGNC:23685]	OG0010691	106513514	snx30	PREDICTED: LOW QUALITY PROTEIN: sorting nexin-30	370
42	XP_013857978.1	ENSG00000160202	1409	CRYAA	crystallin alpha A [Source:HGNC Symbol;Acc:HGNC:2388]	#N/A	106513602	LOC106513602	PREDICTED: heat shock protein 30-like isoform X1	38
44	XP_013857981.1	ENSG00000160202	1409	CRYAA	crystallin alpha A [Source:HGNC Symbol;Acc:HGNC:2388]	#N/A	106513603	LOC106513603	PREDICTED: heat shock protein 30-like	39
45	XP_013858074.1	ENSG00000138069	5861	RAB1A	RAB1A, member RAS oncogene family [Source:HGNC Symbol;Acc:HGNC:9758]	#N/A	106513671	rab1a	PREDICTED: ras-related protein Rab-1A	350
46	XP_013858095.1	ENSG00000171522	5734	PTGER4	prostaglandin E receptor 4 [Source:HGNC Symbol;Acc:HGNC:9596]	OG0007278	106513689	LOC106513689	PREDICTED: prostaglandin E2 receptor EP4 subtype-like	40
47	XP_013858117.1	ENSG00000130222	10912	GADD45G	growth arrest and DNA damage inducible gamma [Source:HGNC Symbol;Acc:HGNC:4097]	OG0000494	106513707	gadd45g	PREDICTED: growth arrest and DNA damage-inducible protein GADD45 gamma	290
48	XP_013858304.1	ENSG00000116285	54206	ERRFI1	ERBB receptor feedback inhibitor 1 [Source:HGNC Symbol;Acc:HGNC:18185]	OG0010709	106513837	errfi1	PREDICTED: ERBB receptor feedback inhibitor 1	277
49	XP_013858407.1	ENSG00000159917	9310	ZNF235	zinc finger protein 235 [Source:HGNC Symbol;Acc:HGNC:12866]	#N/A	106513900	LOC106513900	PREDICTED: zinc finger protein OZF-like	41
50	XP_013858536.1	ENSG00000259803	146429	#N/A	#N/A	OG0005897	106514004	slc22a31	PREDICTED: putative solute carrier family 22 member 31	364
51	XP_013858639.1	ENSG00000023445	330	#N/A	#N/A	OG0003573	106514085	birc2	PREDICTED: baculoviral IAP repeat-containing protein 2 isoform X1	242
53	XP_013858688.1	ENSG00000110172	26973	CHORDC1	cysteine and histidine rich domain containing 1 [Source:HGNC Symbol;Acc:HGNC:14525]	OG0002569	106514121	chordc1	PREDICTED: cysteine and histidine-rich domain-containing protein 1	253
54	XP_013858814.1	ENSG00000111912	135112	NCOA7	nuclear receptor coactivator 7 [Source:HGNC Symbol;Acc:HGNC:21081]	#N/A	106514208	LOC106514208	PREDICTED: nuclear receptor coactivator 7-like	42
55	XP_013858815.1	ENSG00000111912	135112	NCOA7	nuclear receptor coactivator 7 [Source:HGNC Symbol;Acc:HGNC:21081]	#N/A	106514209	LOC106514209	PREDICTED: nuclear receptor coactivator 7-like	43
56	XP_013858830.1	#N/A	#N/A	PRDCT_PR	#N/A	#N/A	106514218	LOC106514218	PREDICTED: synaptonemal complex protein 2-like	44
57	XP_013858833.1	ENSG00000168672	157638	LRATD2	LRAT domain containing 2 [Source:HGNC Symbol;Acc:HGNC:24166]	OG0004840	106514222	fam84b	PREDICTED: protein FAM84B	280
58	XP_013858857.1	ENSG00000106070	2887	#N/A	#N/A	OG0002888	106514242	LOC106514242	PREDICTED: growth factor receptor-bound protein 10-like	45
59	XP_013858917.1	ENSG00000121671	1408	CRY2	cryptochrome circadian regulator 2 [Source:HGNC Symbol;Acc:HGNC:2385]	#N/A	106514284	LOC106514284	PREDICTED: deoxyribodipyrimidine photo-lyase-like isoform X1	46
61	XP_013858930.1	ENSG00000069345	10294	DNAJA2	DnaJ heat shock protein family (Hsp40) member A2 [Source:HGNC Symbol;Acc:HGNC:14884]	#N/A	106514291	LOC106514291	PREDICTED: dnaJ homolog subfamily A member 2	47
62	XP_013859079.1	ENSG00000140403	55466	#N/A	#N/A	OG0002284	106514380	LOC106514380	PREDICTED: dnaJ homolog subfamily A member 4-like isoform X1	48
64	XP_013859087.1	ENSG00000159208	148523	CIART	circadian associated repressor of transcription [Source:HGNC Symbol;Acc:HGNC:25200]	#N/A	106514385	LOC106514385	PREDICTED: circadian-associated transcriptional repressor-like	49
65	XP_013859271.1	ENSG00000144136	6574	SLC20A1	solute carrier family 20 member 1 [Source:HGNC Symbol;Acc:HGNC:10946]	OG0000999	106514515	LOC106514515	PREDICTED: sodium-dependent phosphate transporter 1-B-like	50
66	XP_013859297.1	ENSG00000102393	2717	#N/A	#N/A	OG0002286	106514532	gla	PREDICTED: alpha-galactosidase A	292
67	XP_013859318.1	ENSG00000188394	2844	#N/A	#N/A	OG0003589	106514550	LOC106514550	PREDICTED: probable G-protein coupled receptor 21	51
68	XP_013859324.1	ENSG00000167123	51148	#N/A	#N/A	OG0000591	106514556	cercam	PREDICTED: probable inactive glycosyltransferase 25 family member 3	252
69	XP_013859477.1	ENSG00000181264	219902	TLCD5	TLC domain containing 5 [Source:HGNC Symbol;Acc:HGNC:28280]	#N/A	106514642	LOC106514642	PREDICTED: transmembrane protein 136-like isoform X1	52
71	XP_013859610.1	ENSG00000175197	1649	#N/A	#N/A	OG0010771	106514742	ddit3	PREDICTED: DNA damage-inducible transcript 3 protein	260
72	XP_013859807.1	ENSG00000145390	54532	#N/A	#N/A	OG0001209	106514847	LOC106514847	PREDICTED: inactive ubiquitin carboxyl-terminal hydrolase 53-like	54
73	XP_013859858.1	ENSG00000147862	4781	#N/A	#N/A	OG0000219	106514879	nfib	PREDICTED: nuclear factor 1 B-type	326
74	XP_013860076.1	ENSG00000178951	51341	ZBTB7A	zinc finger and BTB domain containing 7A [Source:HGNC Symbol;Acc:HGNC:18078]	OG0012411	106515023	zbtb7a	PREDICTED: zinc finger and BTB domain-containing protein 7A	395
75	XP_013860094.1	ENSG00000105656	8178	ELL	elongation factor for RNA polymerase II [Source:HGNC Symbol;Acc:HGNC:23114]	OG0001200	106515036	ell	PREDICTED: RNA polymerase II elongation factor ELL	275
76	XP_013860213.1	ENSG00000163431	25802	LMOD1	leiomodin 1 [Source:HGNC Symbol;Acc:HGNC:6647]	OG0010797	106515118	lmod1	PREDICTED: leiomodin-1	313
77	XP_013860219.1	ENSG00000101166	51012	PRELID3B	PRELI domain containing 3B [Source:HGNC Symbol;Acc:HGNC:15892]	OG0002262	106515124	LOC106515124	PREDICTED: protein slowmo homolog 2-like	55
78	XP_013860223.1	ENSG00000124143	343578	#N/A	#N/A	OG0001170	106515127	arhgap40	PREDICTED: rho GTPase-activating protein 40 isoform X1	236
81	XP_013860290.1	ENSG00000141854	113230	#N/A	#N/A	OG0007391	106515176	LOC106515176	PREDICTED: uncharacterized protein LOC106515176	56
82	XP_013860396.1	ENSG00000130734	84971	ATG4D	autophagy related 4D cysteine peptidase [Source:HGNC Symbol;Acc:HGNC:20789]	OG0002042	106515248	atg4d	PREDICTED: cysteine protease ATG4D	238
84	XP_013860483.1	ENSG00000181035	284439	SLC25A42	solute carrier family 25 member 42 [Source:HGNC Symbol;Acc:HGNC:28380]	#N/A	106515313	LOC106515313	PREDICTED: mitochondrial coenzyme A transporter SLC25A42-like, partial	57
85	XP_013860645.1	ENSG00000185561	727910	TLCD2	TLC domain containing 2 [Source:HGNC Symbol;Acc:HGNC:33522]	OG0002593	106515395	tlcd2	PREDICTED: TLC domain-containing protein 2	377
86	XP_013860668.1	ENSG00000269858	112398	EGLN2	egl-9 family hypoxia inducible factor 2 [Source:HGNC Symbol;Acc:HGNC:14660]	OG0001110	106515416	LOC106515416	PREDICTED: egl nine homolog 2-like	59
87	XP_013860875.1	ENSG00000175592	8061	FOSL1	FOS like 1, AP-1 transcription factor subunit [Source:HGNC Symbol;Acc:HGNC:13718]	OG0010823	106515560	fosl1	PREDICTED: fos-related antigen 1	286
88	XP_013860896.1	ENSG00000148634	26091	#N/A	#N/A	OG0001471	106515578	herc4	PREDICTED: probable E3 ubiquitin-protein ligase HERC4	296
89	XP_013861016.1	ENSG00000166016	25841	ABTB2	ankyrin repeat and BTB domain containing 2 [Source:HGNC Symbol;Acc:HGNC:23842]	OG0001331	106515655	abtb2	PREDICTED: ankyrin repeat and BTB/POZ domain-containing protein 2 isoform X1	233
91	XP_013861059.1	ENSG00000069998	27440	HDHD5	haloacid dehalogenase like hydrolase domain containing 5 [Source:HGNC Symbol;Acc:HGNC:1843]	OG0003236	106515683	LOC106515683	PREDICTED: cat eye syndrome critical region protein 5 homolog	60
92	XP_013861061.1	ENSG00000146955	401409	#N/A	#N/A	OG0002917	106515685	LOC106515685	PREDICTED: ras-related protein Rab-19-like	61
93	XP_013861083.1	ENSG00000258986	388021	TMEM179	transmembrane protein 179 [Source:HGNC Symbol;Acc:HGNC:20137]	#N/A	106515704	LOC106515704	PREDICTED: transmembrane protein 179-like	62
94	XP_013861208.1	ENSG00000162236	6811	#N/A	#N/A	OG0004168	106515773	stx5	PREDICTED: syntaxin-5 isoform X1	375
96	XP_013861361.1	ENSG00000162946	27185	#N/A	#N/A	OG0012435	106515867	disc1	PREDICTED: disrupted in schizophrenia 1 protein	265
97	XP_013861548.1	ENSG00000146094	79930	#N/A	#N/A	OG0001294	106515991	dok3	PREDICTED: docking protein 3	268
98	XP_013861551.1	ENSG00000137221	93643	TJAP1	tight junction associated protein 1 [Source:HGNC Symbol;Acc:HGNC:17949]	#N/A	106515990	LOC106515990	PREDICTED: uncharacterized protein LOC106515990	63
99	XP_013861566.1	ENSG00000142186	57410	#N/A	#N/A	OG0007451	106515996	scyl1	PREDICTED: N-terminal kinase-like protein	358
100	XP_013862145.1	ENSG00000146828	56996	SLC12A9	solute carrier family 12 member 9 [Source:HGNC Symbol;Acc:HGNC:17435]	OG0001852	106516371	slc12a9	PREDICTED: solute carrier family 12 member 9	363
101	XP_013862259.1	#N/A	#N/A	UC_PR_LOC106516440	#N/A	#N/A	106516440	LOC106516440	PREDICTED: uncharacterized protein LOC106516440	64
102	XP_013862805.1	ENSG00000099875	2872	#N/A	#N/A	OG0002020	106516809	mknk2	PREDICTED: MAP kinase-interacting serine/threonine-protein kinase 2	321
103	XP_013862862.1	ENSG00000136603	6498	#N/A	#N/A	OG0002057	106516852	skil	PREDICTED: ski-like protein	362
104	XP_013862979.1	ENSG00000170345	2353	FOS	Fos proto-oncogene, AP-1 transcription factor subunit [Source:HGNC Symbol;Acc:HGNC:3796]	OG0010906	106516916	LOC106516916	PREDICTED: proto-oncogene c-Fos-like	65
105	XP_013863055.1	ENSG00000176273	159371	SLC35G1	solute carrier family 35 member G1 [Source:HGNC Symbol;Acc:HGNC:26607]	OG0007517	106516969	slc35g1	PREDICTED: solute carrier family 35 member G1 isoform X1	366
107	XP_013863218.1	ENSG00000164031	79982	DNAJB14	DnaJ heat shock protein family (Hsp40) member B14 [Source:HGNC Symbol;Acc:HGNC:25881]	OG0001659	106517069	dnajb14	PREDICTED: dnaJ homolog subfamily B member 14	267
108	XP_013863220.1	ENSG00000155158	158219	TTC39B	tetratricopeptide repeat domain 39B [Source:HGNC Symbol;Acc:HGNC:23704]	OG0002065	106517071	LOC106517071	PREDICTED: tetratricopeptide repeat protein 39B-like isoform X1	66
111	XP_013863369.1	ENSG00000173276	49854	ZBTB21	zinc finger and BTB domain containing 21 [Source:HGNC Symbol;Acc:HGNC:13083]	OG0010926	106517199	zbtb21	PREDICTED: zinc finger and BTB domain-containing protein 21	394
112	XP_013863377.1	ENSG00000062282	84649	DGAT2	diacylglycerol O-acyltransferase 2 [Source:HGNC Symbol;Acc:HGNC:16940]	OG0010927	106517203	dgat2	PREDICTED: diacylglycerol O-acyltransferase 2	262
113	XP_013863606.1	#N/A	#N/A	PRDCT_PR	#N/A	#N/A	106517362	LOC106517362	PREDICTED: circularly permutated Ras protein 1-like isoform X1	69
115	XP_013863767.1	ENSG00000086065	51510	CHMP5	charged multivesicular body protein 5 [Source:HGNC Symbol;Acc:HGNC:26942]	OG0004987	106517461	LOC106517461	PREDICTED: charged multivesicular body protein 5	70
116	XP_013863770.1	ENSG00000164736	64321	SOX17	SRY-box transcription factor 17 [Source:HGNC Symbol;Acc:HGNC:18122]	#N/A	106517463	LOC106517463	PREDICTED: transcription factor Sox-17-alpha-A-like	71
117	XP_013863781.1	ENSG00000086102	4799	NFX1	nuclear transcription factor, X-box binding 1 [Source:HGNC Symbol;Acc:HGNC:7803]	OG0006089	106517472	nfx1	PREDICTED: transcriptional repressor NF-X1 isoform X1	328
119	XP_013863860.1	ENSG00000164220	2151	F2RL2	coagulation factor II thrombin receptor like 2 [Source:HGNC Symbol;Acc:HGNC:3539]	OG0006093	106517521	f2rl2	PREDICTED: proteinase-activated receptor 3	278
120	XP_013863870.1	ENSG00000141161	146862	#N/A	#N/A	OG0002915	106517526	unc45b	PREDICTED: protein unc-45 homolog B	390
121	XP_013863891.1	ENSG00000188428	63915	BLOC1S5	biogenesis of lysosomal organelles complex 1 subunit 5 [Source:HGNC Symbol;Acc:HGNC:18561]	OG0009327	106517540	bloc1s5	PREDICTED: biogenesis of lysosome-related organelles complex 1 subunit 5	243
122	XP_013864055.1	ENSG00000068878	23198	PSME4	proteasome activator subunit 4 [Source:HGNC Symbol;Acc:HGNC:20635]	OG0002930	106517619	psme4	PREDICTED: proteasome activator complex subunit 4 isoform X1	348
124	XP_013864287.1	ENSG00000165030	4783	NFIL3	nuclear factor, interleukin 3 regulated [Source:HGNC Symbol;Acc:HGNC:7787]	#N/A	106517812	LOC106517812	PREDICTED: nuclear factor interleukin-3-regulated protein-like	72
125	XP_013864411.1	ENSG00000170606	3308	#N/A	#N/A	OG0001669	106517906	hspa4	PREDICTED: heat shock 70 kDa protein 4	298
126	XP_013864493.1	ENSG00000124212	5740	PTGIS	prostaglandin I2 synthase [Source:HGNC Symbol;Acc:HGNC:9603]	OG0006005	106517980	ptgis	PREDICTED: prostacyclin synthase	349
127	XP_013864552.1	ENSG00000065361	2065	#N/A	#N/A	OG0000153	106518025	erbb3	PREDICTED: receptor tyrosine-protein kinase erbB-3	276
128	XP_013864584.1	ENSG00000161813	113251	LARP4	La ribonucleoprotein 4 [Source:HGNC Symbol;Acc:HGNC:24320]	#N/A	106518046	LOC106518046	PREDICTED: la-related protein 4-like	73
129	XP_013864623.1	ENSG00000050405	51474	#N/A	#N/A	OG0001353	106518072	LOC106518072	PREDICTED: LIM domain and actin-binding protein 1-like	74
130	XP_013864862.1	ENSG00000044574	3309	#N/A	#N/A	OG0000059	106518224	hspa5	PREDICTED: 78 kDa glucose-regulated protein	299
131	XP_013865083.1	ENSG00000080845	22839	DLGAP4	DLG associated protein 4 [Source:HGNC Symbol;Acc:HGNC:24476]	#N/A	106518369	LOC106518369	PREDICTED: disks large-associated protein 4-like isoform X1	76
136	XP_013865155.1	ENSG00000172349	3603	IL16	interleukin 16 [Source:HGNC Symbol;Acc:HGNC:5980]	#N/A	106518417	LOC106518417	PREDICTED: uncharacterized protein LOC106518417	77
138	XP_013865159.1	ENSG00000143612	25912	#N/A	#N/A	OG0003271	106518419	LOC106518419	PREDICTED: uncharacterized protein C1orf43 homolog	78
139	XP_013865183.1	ENSG00000100523	80821	#N/A	#N/A	OG0005027	106518438	ddhd1	PREDICTED: phospholipase DDHD1 isoform X1	259
141	XP_013865240.1	ENSG00000152061	9910	RABGAP1L	RAB GTPase activating protein 1 like [Source:HGNC Symbol;Acc:HGNC:24663]	#N/A	106518478	LOC106518478	PREDICTED: rab GTPase-activating protein 1-like, isoform 10	79
142	XP_013865396.1	ENSG00000197119	123096	SLC25A29	solute carrier family 25 member 29 [Source:HGNC Symbol;Acc:HGNC:20116]	OG0002085	106518591	LOC106518591	PREDICTED: mitochondrial basic amino acids transporter-like	81
143	XP_013865460.1	ENSG00000081087	28962	#N/A	#N/A	OG0009383	106518639	ostm1	PREDICTED: osteopetrosis-associated transmembrane protein 1	331
144	XP_013865495.1	ENSG00000171302	124583	CANT1	calcium activated nucleotidase 1 [Source:HGNC Symbol;Acc:HGNC:19721]	OG0002964	106518670	LOC106518670	PREDICTED: soluble calcium-activated nucleotidase 1-like isoform X1	82
148	XP_013865614.1	ENSG00000129667	79651	#N/A	#N/A	OG0000871	106518762	rhbdf2	PREDICTED: inactive rhomboid protein 2	354
150	XP_013865689.1	ENSG00000101310	10483	SEC23B	SEC23 homolog B, COPII coat complex component [Source:HGNC Symbol;Acc:HGNC:10702]	OG0002641	106518816	LOC106518816	PREDICTED: protein transport protein Sec23B	83
152	XP_013865705.1	#N/A	#N/A	UC_PR_LOC106518831	#N/A	#N/A	106518831	LOC106518831	PREDICTED: uncharacterized protein LOC106518831, partial	84
153	XP_013865757.1	ENSG00000128284	80833	APOL3	apolipoprotein L3 [Source:HGNC Symbol;Acc:HGNC:14868]	#N/A	106518876	LOC106518876	PREDICTED: uncharacterized protein LOC106518876	85
154	XP_013865844.1	ENSG00000008130	65220	NADK	NAD kinase [Source:HGNC Symbol;Acc:HGNC:29831]	OG0002938	106518940	nadk	PREDICTED: NAD kinase isoform X1	322
156	XP_013866082.1	ENSG00000184389	127550	A3GALT2	alpha 1,3-galactosyltransferase 2 [Source:HGNC Symbol;Acc:HGNC:30005]	OG0003570	106519097	LOC106519097	PREDICTED: N-acetyllactosaminide alpha-1,3-galactosyltransferase-like	86
157	XP_013866089.1	#N/A	#N/A	UC_PR_LOC106519103	#N/A	#N/A	106519103	LOC106519103	PREDICTED: uncharacterized protein LOC106519103	87
158	XP_013866266.1	ENSG00000130522	3727	JUND	JunD proto-oncogene, AP-1 transcription factor subunit [Source:HGNC Symbol;Acc:HGNC:6206]	OG0000614	106519240	jund	PREDICTED: transcription factor jun-D	306
159	XP_013866350.1	ENSG00000117308	2582	GALE	UDP-galactose-4-epimerase [Source:HGNC Symbol;Acc:HGNC:4116]	OG0004281	106519296	gale	PREDICTED: UDP-glucose 4-epimerase	291
162	XP_013866444.1	#N/A	#N/A	UC_PR_LOC106519354	#N/A	#N/A	106519354	LOC106519354	PREDICTED: uncharacterized protein LOC106519354	88
163	XP_013866598.1	ENSG00000176871	55884	#N/A	#N/A	OG0011047	106519452	wsb2	PREDICTED: WD repeat and SOCS box-containing protein 2	393
164	XP_013866656.1	ENSG00000146592	9586	CREB5	cAMP responsive element binding protein 5 [Source:HGNC Symbol;Acc:HGNC:16844]	#N/A	106519496	LOC106519496	PREDICTED: cyclic AMP-responsive element-binding protein 5-like isoform X1	89
168	XP_013866888.1	ENSG00000284395	105371045	#N/A	#N/A	OG0015049	106519672	LOC106519672	PREDICTED: uncharacterized protein LOC106519672	90
169	XP_013867037.1	ENSG00000118508	10981	RAB32	RAB32, member RAS oncogene family [Source:HGNC Symbol;Acc:HGNC:9772]	OG0000923	106519783	rab32	PREDICTED: ras-related protein Rab-32	351
171	XP_013867046.1	ENSG00000135604	8676	#N/A	#N/A	OG0003298	106519789	LOC106519789	PREDICTED: syntaxin-11-like	91
172	XP_013867149.1	ENSG00000102753	3839	KPNA3	karyopherin subunit alpha 3 [Source:HGNC Symbol;Acc:HGNC:6396]	OG0002358	106519855	kpna3	PREDICTED: importin subunit alpha-4 isoform X1	309
174	XP_013867281.1	ENSG00000100591	10598	AHSA1	activator of HSP90 ATPase activity 1 [Source:HGNC Symbol;Acc:HGNC:1189]	OG0004305	106519954	LOC106519954	PREDICTED: activator of 90 kDa heat shock protein ATPase homolog 1-like	92
175	XP_013867335.1	ENSG00000211448	1734	#N/A	#N/A	OG0012546	106519991	dio2	PREDICTED: type II iodothyronine deiodinase	264
176	XP_013867617.1	ENSG00000165029	19	#N/A	#N/A	OG0000930	106520201	LOC106520201	PREDICTED: ATP-binding cassette sub-family A member 1-like	93
177	XP_013867643.1	ENSG00000213398	3931	LCAT	lecithin-cholesterol acyltransferase [Source:HGNC Symbol;Acc:HGNC:6522]	OG0011097	106520220	lcat	PREDICTED: phosphatidylcholine-sterol acyltransferase	311
178	XP_013867691.1	ENSG00000119922	3433	IFIT2	interferon induced protein with tetratricopeptide repeats 2 [Source:HGNC Symbol;Acc:HGNC:5409]	#N/A	106520259	LOC106520259	PREDICTED: interferon-induced protein with tetratricopeptide repeats 2-like	94
179	XP_013867702.1	ENSG00000128607	23008	KLHDC10	kelch domain containing 10 [Source:HGNC Symbol;Acc:HGNC:22194]	OG0003720	106520271	LOC106520271	PREDICTED: kelch domain-containing protein 10-like	95
180	XP_013867865.1	ENSG00000109971	3312	HSPA8	heat shock protein family A (Hsp70) member 8 [Source:HGNC Symbol;Acc:HGNC:5241]	OG0000059	106520367	LOC106520367	PREDICTED: heat shock cognate 71 kDa protein-like	97
181	XP_013867987.1	ENSG00000176018	116068	LYSMD3	LysM domain containing 3 [Source:HGNC Symbol;Acc:HGNC:26969]	OG0002106	106520435	lysmd3	PREDICTED: lysM and putative peptidoglycan-binding domain-containing protein 3	316
182	XP_013868018.1	ENSG00000168152	79725	THAP9	THAP domain containing 9 [Source:HGNC Symbol;Acc:HGNC:23192]	OG0000323	106520452	LOC106520452	PREDICTED: THAP domain-containing protein 6-like	98
183	XP_013868143.1	ENSG00000154803	201163	FLCN	folliculin [Source:HGNC Symbol;Acc:HGNC:27310]	OG0007763	106520527	flcn	PREDICTED: folliculin	283
184	XP_013868261.1	ENSG00000119640	97	ACYP1	acylphosphatase 1 [Source:HGNC Symbol;Acc:HGNC:179]	OG0001699	106520612	acyp1	PREDICTED: acylphosphatase-1	234
185	XP_013868451.1	ENSG00000122218	1314	#N/A	#N/A	OG0007787	106520751	copa	PREDICTED: coatomer subunit alpha	256
186	XP_013868693.1	ENSG00000133574	55303	GIMAP4	GTPase, IMAP family member 4 [Source:HGNC Symbol;Acc:HGNC:21872]	#N/A	106520918	LOC106520918	PREDICTED: GTPase IMAP family member 4-like	99
187	XP_013868694.1	ENSG00000184845	1812	DRD1	dopamine receptor D1 [Source:HGNC Symbol;Acc:HGNC:3020]	#N/A	106520919	LOC106520919	PREDICTED: D(1) dopamine receptor-like	100
188	XP_013868776.1	ENSG00000133574	55303	GIMAP4	GTPase, IMAP family member 4 [Source:HGNC Symbol;Acc:HGNC:21872]	#N/A	106520976	LOC106520976	PREDICTED: GTPase IMAP family member 4-like	101
189	XP_013868806.1	ENSG00000186480	3638	INSIG1	insulin induced gene 1 [Source:HGNC Symbol;Acc:HGNC:6083]	OG0009519	106520999	insig1	PREDICTED: insulin-induced gene 1 protein	301
190	XP_013868982.1	ENSG00000148498	56288	PARD3	par-3 family cell polarity regulator [Source:HGNC Symbol;Acc:HGNC:16051]	#N/A	106521108	pard3	PREDICTED: LOW QUALITY PROTEIN: partitioning defective 3 homolog isoform X1	335
192	XP_013869086.1	ENSG00000100605	3705	ITPK1	inositol-tetrakisphosphate 1-kinase [Source:HGNC Symbol;Acc:HGNC:6177]	OG0006283	106521176	itpk1	PREDICTED: inositol-tetrakisphosphate 1-kinase isoform X1	303
195	XP_013869224.1	ENSG00000150527	4253	MIA2	MIA SH3 domain ER export factor 2 [Source:HGNC Symbol;Acc:HGNC:18432]	#N/A	106521268	ctage5	PREDICTED: cTAGE family member 5 isoform X1	257
200	XP_013869265.1	ENSG00000177606	3725	JUN	Jun proto-oncogene, AP-1 transcription factor subunit [Source:HGNC Symbol;Acc:HGNC:6204]	#N/A	106521291	jun	PREDICTED: transcription factor AP-1	305
201	XP_013869404.1	ENSG00000103199	26048	ZNF500	zinc finger protein 500 [Source:HGNC Symbol;Acc:HGNC:23716]	#N/A	106521400	LOC106521400	PREDICTED: zinc finger protein with KRAB and SCAN domains 1-like	102
202	XP_013869520.1	ENSG00000112763	11120	BTN2A1	butyrophilin subfamily 2 member A1 [Source:HGNC Symbol;Acc:HGNC:1136]	#N/A	106521483	LOC106521483	PREDICTED: uncharacterized protein LOC106521483	103
203	XP_013869558.1	#N/A	#N/A	UC_PR_LOC106521510	#N/A	#N/A	106521510	LOC106521510	PREDICTED: uncharacterized protein LOC106521510 isoform X1	104
206	XP_013869706.1	ENSG00000137825	3706	ITPKA	inositol-trisphosphate 3-kinase A [Source:HGNC Symbol;Acc:HGNC:6178]	OG0000845	106521602	itpka	PREDICTED: inositol-trisphosphate 3-kinase A	304
207	XP_013869801.1	ENSG00000126861	4974	OMG	oligodendrocyte myelin glycoprotein [Source:HGNC Symbol;Acc:HGNC:8135]	#N/A	106521682	LOC106521682	PREDICTED: oligodendrocyte-myelin glycoprotein-like	105
208	XP_013869911.1	ENSG00000146776	222255	#N/A	#N/A	OG0002962	106521754	LOC106521754	PREDICTED: ataxin-7-like protein 1	106
209	XP_013869932.1	ENSG00000106299	8976	WASL	WASP like actin nucleation promoting factor [Source:HGNC Symbol;Acc:HGNC:12735]	OG0001014	106521766	LOC106521766	PREDICTED: neural Wiskott-Aldrich syndrome protein-like	107
210	XP_013870060.1	ENSG00000148339	114789	SLC25A25	solute carrier family 25 member 25 [Source:HGNC Symbol;Acc:HGNC:20663]	#N/A	106521860	slc25a25	PREDICTED: calcium-binding mitochondrial carrier protein SCaMC-2	365
211	XP_013870089.1	ENSG00000160404	27433	TOR2A	torsin family 2 member A [Source:HGNC Symbol;Acc:HGNC:11996]	OG0009571	106521880	tor2a	PREDICTED: prosalusin	385
212	XP_013870137.1	ENSG00000113734	662	#N/A	#N/A	OG0003752	106521911	bnip1	PREDICTED: vesicle transport protein SEC20	244
213	XP_013870150.1	ENSG00000169252	154	#N/A	#N/A	OG0000943	106521922	LOC106521922	PREDICTED: beta-2 adrenergic receptor-like	108
214	XP_013870195.1	ENSG00000148832	196743	PAOX	polyamine oxidase [Source:HGNC Symbol;Acc:HGNC:20837]	OG0000670	106521929	paox	PREDICTED: peroxisomal N(1)-acetyl-spermine/spermidine oxidase isoform X1	333
215	XP_013870203.1	ENSG00000002919	29916	#N/A	#N/A	OG0001868	106521965	snx11	PREDICTED: sorting nexin-11	369
216	XP_013870233.1	ENSG00000006740	9912	#N/A	#N/A	OG0000171	106521982	LOC106521982	PREDICTED: rho GTPase-activating protein 44-like isoform X1	109
220	XP_013870239.1	ENSG00000164645	219557	TEX47	testis expressed 47 [Source:HGNC Symbol;Acc:HGNC:22402]	OG0011208	106521984	LOC106521984	PREDICTED: uncharacterized protein C7orf62 homolog	110
222	XP_013870360.1	ENSG00000164713	25798	BRI3	brain protein I3 [Source:HGNC Symbol;Acc:HGNC:1109]	OG0007153	106522059	bri3	PREDICTED: brain protein I3	245
223	XP_013870378.1	ENSG00000223865	3115	HLA-DPB1	major histocompatibility complex, class II, DP beta 1 [Source:HGNC Symbol;Acc:HGNC:4940]	#N/A	106522071	LOC106522071	PREDICTED: rano class II histocompatibility antigen, A beta chain-like	111
224	XP_013870384.1	ENSG00000231389	3113	HLA-DPA1	major histocompatibility complex, class II, DP alpha 1 [Source:HGNC Symbol;Acc:HGNC:4938]	#N/A	106522078	LOC106522078	PREDICTED: H-2 class II histocompatibility antigen, A-Q alpha chain-like	112
225	XP_013870408.1	#N/A	#N/A	UC_PR_LOC106522096	#N/A	#N/A	106522096	LOC106522096	PREDICTED: uncharacterized protein LOC106522096	113
226	XP_013870460.1	ENSG00000051382	5291	#N/A	#N/A	OG0000809	106522145	pik3cb	PREDICTED: phosphatidylinositol 4,5-bisphosphate 3-kinase catalytic subunit beta isoform	341
228	XP_013870574.1	ENSG00000165030	4783	NFIL3	nuclear factor, interleukin 3 regulated [Source:HGNC Symbol;Acc:HGNC:7787]	OG0006356	106522204	nfil3	PREDICTED: nuclear factor interleukin-3-regulated protein	327
231	XP_013870758.1	ENSG00000127080	64768	IPPK	inositol-pentakisphosphate 2-kinase [Source:HGNC Symbol;Acc:HGNC:14645]	OG0007892	106522330	ippk	PREDICTED: inositol-pentakisphosphate 2-kinase	302
232	XP_013870957.1	ENSG00000133477	113828	FAM83F	family with sequence similarity 83 member F [Source:HGNC Symbol;Acc:HGNC:25148]	#N/A	106522483	LOC106522483	PREDICTED: protein FAM83G-like	114
233	XP_013871017.1	ENSG00000206383	3305	HSPA1L	heat shock protein family A (Hsp70) member 1 like [Source:HGNC Symbol;Acc:HGNC:5234]	#N/A	106522528	LOC106522528	PREDICTED: heat shock 70 kDa protein-like, partial	115
234	XP_013871189.1	ENSG00000173614	64802	NMNAT1	nicotinamide nucleotide adenylyltransferase 1 [Source:HGNC Symbol;Acc:HGNC:17877]	OG0002356	106522653	nmnat1	PREDICTED: nicotinamide/nicotinic acid mononucleotide adenylyltransferase 1	329
235	XP_013871290.1	ENSG00000164877	79778	MICALL2	MICAL like 2 [Source:HGNC Symbol;Acc:HGNC:29672]	#N/A	106522706	LOC106522706	PREDICTED: MICAL-like protein 2	116
236	XP_013871292.1	ENSG00000103429	51283	BFAR	bifunctional apoptosis regulator [Source:HGNC Symbol;Acc:HGNC:17613]	OG0009625	106522708	bfar	PREDICTED: bifunctional apoptosis regulator	241
237	XP_013871408.1	ENSG00000172765	23023	#N/A	#N/A	OG0000404	106522781	tmcc1	PREDICTED: transmembrane and coiled-coil domains protein 1 isoform X1	378
238	XP_013871412.1	ENSG00000099337	9424	KCNK6	potassium two pore domain channel subfamily K member 6 [Source:HGNC Symbol;Acc:HGNC:6281]	OG0001226	106522785	kcnk6	PREDICTED: potassium channel subfamily K member 6	307
243	XP_013871438.1	ENSG00000087074	23645	#N/A	#N/A	OG0005180	106522807	LOC106522807	PREDICTED: protein phosphatase 1 regulatory subunit 15A-like	117
244	XP_013871463.1	ENSG00000119411	54836	BSPRY	B-box and SPRY domain containing [Source:HGNC Symbol;Acc:HGNC:18232]	OG0011251	106522825	bspry	PREDICTED: B box and SPRY domain-containing protein	246
245	XP_013871480.1	ENSG00000109917	8882	ZPR1	ZPR1 zinc finger [Source:HGNC Symbol;Acc:HGNC:13051]	OG0005181	106522835	zpr1	PREDICTED: zinc finger protein ZPR1	399
246	XP_013871775.1	ENSG00000126003	5326	PLAGL2	PLAG1 like zinc finger 2 [Source:HGNC Symbol;Acc:HGNC:9047]	OG0004394	106523034	plagl2	PREDICTED: zinc finger protein PLAGL2	343
247	XP_013872018.1	ENSG00000170638	80305	#N/A	#N/A	OG0007953	106523198	trabd	PREDICTED: traB domain-containing protein	386
248	XP_013872203.1	ENSG00000124253	5105	PCK1	phosphoenolpyruvate carboxykinase 1 [Source:HGNC Symbol;Acc:HGNC:8724]	OG0001383	106523357	pck1	PREDICTED: phosphoenolpyruvate carboxykinase, cytosolic	336
249	XP_013872292.1	ENSG00000170606	3308	HSPA4	heat shock protein family A (Hsp70) member 4 [Source:HGNC Symbol;Acc:HGNC:5237]	#N/A	106523429	LOC106523429	PREDICTED: heat shock 70 kDa protein 4-like isoform X1	118
251	XP_013872416.1	ENSG00000128590	4189	DNAJB9	DnaJ heat shock protein family (Hsp40) member B9 [Source:HGNC Symbol;Acc:HGNC:6968]	OG0007971	106523525	LOC106523525	PREDICTED: dnaJ homolog subfamily B member 9-like	119
252	XP_013872500.1	ENSG00000165006	51271	UBAP1	ubiquitin associated protein 1 [Source:HGNC Symbol;Acc:HGNC:12461]	OG0011297	106523568	ubap1	PREDICTED: ubiquitin-associated protein 1	389
253	XP_013872618.1	ENSG00000124181	5335	#N/A	#N/A	OG0001730	106523657	plcg1	PREDICTED: 1-phosphatidylinositol 4,5-bisphosphate phosphodiesterase gamma-1	344
254	XP_013872741.1	ENSG00000130203	348	APOE	apolipoprotein E [Source:HGNC Symbol;Acc:HGNC:613]	OG0001384	106523747	LOC106523747	PREDICTED: apolipoprotein A-I-like	120
255	XP_013872831.1	ENSG00000135002	55312	RFK	riboflavin kinase [Source:HGNC Symbol;Acc:HGNC:30324]	OG0006452	106523818	rfk	PREDICTED: riboflavin kinase isoform X1	353
257	XP_013872980.1	ENSG00000142178	150094	SIK1	salt inducible kinase 1 [Source:HGNC Symbol;Acc:HGNC:11142]	OG0011318	106523942	LOC106523942	PREDICTED: serine/threonine-protein kinase SIK2-like	121
258	XP_013873045.1	ENSG00000133574	55303	GIMAP4	GTPase, IMAP family member 4 [Source:HGNC Symbol;Acc:HGNC:21872]	#N/A	106523989	LOC106523989	PREDICTED: uncharacterized protein LOC106523989 isoform X1	122
261	XP_013873162.1	ENSG00000143384	4170	#N/A	#N/A	OG0009690	106524069	LOC106524069	PREDICTED: induced myeloid leukemia cell differentiation protein Mcl-1-like	123
262	XP_013873170.1	ENSG00000163154	79626	TNFAIP8L2	TNF alpha induced protein 8 like 2 [Source:HGNC Symbol;Acc:HGNC:26277]	#N/A	106524074	tnfaip8l2	PREDICTED: tumor necrosis factor alpha-induced protein 8-like protein 2	383
263	XP_013873194.1	ENSG00000100991	26133	TRPC4AP	transient receptor potential cation channel subfamily C member 4 associated protein [Source:HGNC Symbol;Acc:HGNC:16181]	OG0011326	106524086	trpc4ap	PREDICTED: short transient receptor potential channel 4-associated protein	388
264	XP_013873195.1	ENSG00000083799	1540	CYLD	CYLD lysine 63 deubiquitinase [Source:HGNC Symbol;Acc:HGNC:2584]	#N/A	106524087	LOC106524087	PREDICTED: ubiquitin carboxyl-terminal hydrolase CYLD-like	124
265	XP_013873283.1	ENSG00000130695	64793	#N/A	#N/A	OG0011330	106524143	cep85	PREDICTED: centrosomal protein of 85 kDa	251
266	XP_013873436.1	ENSG00000131941	85415	RHPN2	rhophilin Rho GTPase binding protein 2 [Source:HGNC Symbol;Acc:HGNC:19974]	OG0002987	106524255	rhpn2	PREDICTED: rhophilin-2 isoform X1	355
268	XP_013873858.1	ENSG00000113615	10802	SEC24A	SEC24 homolog A, COPII coat complex component [Source:HGNC Symbol;Acc:HGNC:10703]	OG0002413	106524559	sec24a	PREDICTED: protein transport protein Sec24A isoform X1	359
271	XP_013873871.1	ENSG00000113575	5515	#N/A	#N/A	OG0001789	106524565	ppp2ca	PREDICTED: serine/threonine-protein phosphatase 2A catalytic subunit alpha isoform	347
272	XP_013873925.1	ENSG00000136478	55852	#N/A	#N/A	OG0001503	106524604	LOC106524604	PREDICTED: testis-expressed sequence 2 protein-like	125
273	XP_013873936.1	ENSG00000109381	1998	#N/A	#N/A	OG0002846	106524615	elf2	PREDICTED: ETS-related transcription factor Elf-2	274
274	XP_013873955.1	ENSG00000151838	729665	CCDC175	coiled-coil domain containing 175 [Source:HGNC Symbol;Acc:HGNC:19847]	OG0012663	106524619	LOC106524619	PREDICTED: trichohyalin-like	127
275	XP_013873958.1	ENSG00000151014	25819	NOCT	nocturnin [Source:HGNC Symbol;Acc:HGNC:14254]	#N/A	106524622	noct	PREDICTED: nocturnin isoform X1	330
279	XP_013874060.1	ENSG00000135472	23017	FAIM2	Fas apoptotic inhibitory molecule 2 [Source:HGNC Symbol;Acc:HGNC:17067]	OG0000380	106524699	faim2	PREDICTED: protein lifeguard 2	279
280	XP_013874278.1	ENSG00000107968	1326	MAP3K8	mitogen-activated protein kinase kinase kinase 8 [Source:HGNC Symbol;Acc:HGNC:6860]	OG0009741	106524835	map3k8	PREDICTED: mitogen-activated protein kinase kinase kinase 8	318
281	XP_013874293.1	ENSG00000139636	55716	#N/A	#N/A	OG0002680	106524847	lmbr1l	PREDICTED: protein LMBR1L	312
282	XP_013874387.1	ENSG00000175093	92369	SPSB4	splA/ryanodine receptor domain and SOCS box containing 4 [Source:HGNC Symbol;Acc:HGNC:30630]	OG0001263	106524906	LOC106524906	PREDICTED: SPRY domain-containing SOCS box protein 4-like	128
284	XP_013874752.1	ENSG00000006453	55971	BAIAP2L1	BAR/IMD domain containing adaptor protein 2 like 1 [Source:HGNC Symbol;Acc:HGNC:21649]	OG0000419	106525165	LOC106525165	PREDICTED: brain-specific angiogenesis inhibitor 1-associated protein 2-like protein 1 isoform X1	129
286	XP_013874814.1	ENSG00000162650	127002	#N/A	#N/A	OG0008095	106525206	LOC106525206	PREDICTED: ataxin-7-like protein 2	130
287	XP_013875195.1	ENSG00000135241	50640	PNPLA8	patatin like phospholipase domain containing 8 [Source:HGNC Symbol;Acc:HGNC:28900]	OG0004404	106525483	LOC106525483	PREDICTED: calcium-independent phospholipase A2-gamma-like	131
288	XP_013875331.1	ENSG00000170191	140838	NANP	N-acetylneuraminic acid phosphatase [Source:HGNC Symbol;Acc:HGNC:16140]	OG0008126	106525584	nanp	PREDICTED: N-acylneuraminate-9-phosphatase	323
289	XP_013875366.1	ENSG00000151929	9531	#N/A	#N/A	OG0009788	106525615	LOC106525615	PREDICTED: BAG family molecular chaperone regulator 3-like	133
290	XP_013875386.1	ENSG00000155304	6782	HSPA13	heat shock protein family A (Hsp70) member 13 [Source:HGNC Symbol;Acc:HGNC:11375]	OG0008131	106525636	hspa13	PREDICTED: heat shock 70 kDa protein 13 isoform X1	297
292	XP_013875446.1	ENSG00000173110	3310	HSPA6	heat shock protein family A (Hsp70) member 6 [Source:HGNC Symbol;Acc:HGNC:5239]	OG0000059	106525681	LOC106525681	PREDICTED: heat shock 70 kDa protein	134
293	XP_013875540.1	ENSG00000171115	155038	GIMAP8	GTPase, IMAP family member 8 [Source:HGNC Symbol;Acc:HGNC:21792]	#N/A	106525755	LOC106525755	PREDICTED: GTPase IMAP family member 8-like isoform X1	135
295	XP_013875596.1	ENSG00000173848	10276	NET1	neuroepithelial cell transforming 1 [Source:HGNC Symbol;Acc:HGNC:14592]	OG0007979	106525804	LOC106525804	PREDICTED: neuroepithelial cell-transforming gene 1 protein-like	136
296	XP_013875605.1	ENSG00000178568	2066	ERBB4	erb-b2 receptor tyrosine kinase 4 [Source:HGNC Symbol;Acc:HGNC:3432]	OG0000153	106525812	LOC106525812	PREDICTED: receptor tyrosine-protein kinase erbB-4-like isoform X1	137
301	XP_013875709.1	ENSG00000109133	55161	TMEM33	transmembrane protein 33 [Source:HGNC Symbol;Acc:HGNC:25541]	OG0003375	106525882	tmem33	PREDICTED: transmembrane protein 33	381
304	XP_013875758.1	ENSG00000116001	7072	#N/A	#N/A	OG0001042	106525916	tia1	PREDICTED: nucleolysin TIA-1 isoform p40 isoform X1	376
307	XP_013875791.1	ENSG00000180758	80045	GPR157	G protein-coupled receptor 157 [Source:HGNC Symbol;Acc:HGNC:23687]	OG0008153	106525935	gpr157	PREDICTED: probable G-protein coupled receptor 157	295
308	XP_013875944.1	ENSG00000144476	57007	ACKR3	atypical chemokine receptor 3 [Source:HGNC Symbol;Acc:HGNC:23692]	#N/A	106526041	LOC106526041	PREDICTED: C-X-C chemokine receptor type 3-like	138
309	XP_013876291.1	ENSG00000155324	65983	GRAMD2B	GRAM domain containing 2B [Source:HGNC Symbol;Acc:HGNC:24911]	#N/A	106526270	LOC106526270	PREDICTED: GRAM domain-containing protein 3-like isoform X1	139
311	XP_013876466.1	ENSG00000060566	84699	CREB3L3	cAMP responsive element binding protein 3 like 3 [Source:HGNC Symbol;Acc:HGNC:18855]	OG0007379	106526404	LOC106526404	PREDICTED: cyclic AMP-responsive element-binding protein 3-like protein 3-A	140
312	XP_013876738.1	ENSG00000070423	55658	RNF126	ring finger protein 126 [Source:HGNC Symbol;Acc:HGNC:21151]	OG0001632	106526643	LOC106526643	PREDICTED: E3 ubiquitin-protein ligase RNF126-like isoform X1	141
314	XP_013876825.1	ENSG00000147437	2796	GNRH1	gonadotropin releasing hormone 1 [Source:HGNC Symbol;Acc:HGNC:4419]	OG0012715	106526701	gnrh1	PREDICTED: progonadoliberin-1	293
315	XP_013877274.1	ENSG00000176454	254531	#N/A	#N/A	OG0011483	106527062	lpcat4	PREDICTED: lysophospholipid acyltransferase LPCAT4	314
316	XP_013877316.1	ENSG00000106771	23731	TMEM245	transmembrane protein 245 [Source:HGNC Symbol;Acc:HGNC:1363]	#N/A	106527097	tmem245	PREDICTED: transmembrane protein 245 isoform X1	380
318	XP_013877423.1	ENSG00000134108	55207	#N/A	#N/A	OG0001849	106527166	LOC106527166	PREDICTED: ADP-ribosylation factor-like protein 8B	143
319	XP_013877425.1	ENSG00000134107	8553	BHLHE40	basic helix-loop-helix family member e40 [Source:HGNC Symbol;Acc:HGNC:1046]	OG0007595	106527169	LOC106527169	PREDICTED: class E basic helix-loop-helix protein 40-like	144
320	XP_013877454.1	ENSG00000147246	3358	HTR2C	5-hydroxytryptamine receptor 2C [Source:HGNC Symbol;Acc:HGNC:5295]	OG0000897	106527196	LOC106527196	PREDICTED: 5-hydroxytryptamine receptor 2C-like	145
322	XP_013877465.1	ENSG00000197024	57541	ZNF398	zinc finger protein 398 [Source:HGNC Symbol;Acc:HGNC:18373]	#N/A	106527206	LOC106527206	PREDICTED: zinc finger and SCAN domain-containing protein 31-like isoform X1	146
326	XP_013877643.1	ENSG00000004939	6521	#N/A	#N/A	OG0000561	106527343	slc4a1	PREDICTED: band 3 anion transport protein	367
327	XP_013877703.1	ENSG00000113648	9555	#N/A	#N/A	OG0011495	106527385	LOC106527385	PREDICTED: core histone macro-H2A.1	148
328	XP_013877727.1	ENSG00000254470	91056	AP5B1	adaptor related protein complex 5 subunit beta 1 [Source:HGNC Symbol;Acc:HGNC:25104]	OG0011498	106527402	ap5b1	PREDICTED: AP-5 complex subunit beta-1	235
329	XP_013877810.1	ENSG00000182923	80254	#N/A	#N/A	OG0011504	106527465	cep63	PREDICTED: centrosomal protein of 63 kDa isoform X1	249
331	XP_013877839.1	ENSG00000171448	57684	ZBTB26	zinc finger and BTB domain containing 26 [Source:HGNC Symbol;Acc:HGNC:23383]	OG0011508	106527482	LOC106527482	PREDICTED: zinc finger and BTB domain-containing protein 26-like	149
332	XP_013877997.1	ENSG00000129315	904	CCNT1	cyclin T1 [Source:HGNC Symbol;Acc:HGNC:1599]	OG0001686	106527613	ccnt1	PREDICTED: cyclin-T1 isoform X1	248
334	XP_013878023.1	ENSG00000149488	117532	#N/A	#N/A	OG0000679	106527636	LOC106527636	PREDICTED: transmembrane channel-like protein 2, partial	150
335	XP_013878316.1	ENSG00000125740	2354	FOSB	FosB proto-oncogene, AP-1 transcription factor subunit [Source:HGNC Symbol;Acc:HGNC:3797]	OG0006658	106527855	fosb	PREDICTED: protein fosB isoform X1	285
339	XP_013878471.1	ENSG00000181915	84890	ADO	2-aminoethanethiol dioxygenase [Source:HGNC Symbol;Acc:HGNC:23506]	OG0003852	106527984	LOC106527984	PREDICTED: 2-aminoethanethiol dioxygenase-like	151
340	XP_013878678.1	ENSG00000133265	23640	HSPBP1	HSPA (Hsp70) binding protein 1 [Source:HGNC Symbol;Acc:HGNC:24989]	OG0009937	106528138	hspbp1	PREDICTED: hsp70-binding protein 1	300
341	XP_013878897.1	ENSG00000160781	79957	PAQR6	progestin and adipoQ receptor family member 6 [Source:HGNC Symbol;Acc:HGNC:30132]	#N/A	106528306	LOC106528306	PREDICTED: progestin and adipoQ receptor family member 6-like isoform X1	153
343	XP_013879056.1	ENSG00000130147	23677	SH3BP4	SH3 domain binding protein 4 [Source:HGNC Symbol;Acc:HGNC:10826]	OG0008294	106528434	sh3bp4	PREDICTED: SH3 domain-binding protein 4	361
345	XP_013879164.1	ENSG00000158552	130617	ZFAND2B	zinc finger AN1-type containing 2B [Source:HGNC Symbol;Acc:HGNC:25206]	OG0004504	106528524	zfand2a	PREDICTED: AN1-type zinc finger protein 2A isoform X1	396
348	XP_013879210.1	ENSG00000055483	57602	#N/A	#N/A	OG0000115	106528555	usp36	PREDICTED: ubiquitin carboxyl-terminal hydrolase 36	391
349	XP_013879343.1	ENSG00000099814	283638	#N/A	#N/A	OG0006696	106528666	LOC106528666	PREDICTED: centrosomal protein of 170 kDa protein B-like isoform X1	155
351	XP_013879535.1	ENSG00000116717	1647	GADD45A	growth arrest and DNA damage inducible alpha [Source:HGNC Symbol;Acc:HGNC:4095]	OG0000494	106528824	LOC106528824	PREDICTED: growth arrest and DNA damage-inducible protein GADD45 alpha-like	156
352	XP_013879886.1	ENSG00000140961	29948	OSGIN1	oxidative stress induced growth inhibitor 1 [Source:HGNC Symbol;Acc:HGNC:30093]	OG0002746	106529095	LOC106529095	PREDICTED: oxidative stress-induced growth inhibitor 1-like	157
353	XP_013879903.1	ENSG00000138764	901	CCNG2	cyclin G2 [Source:HGNC Symbol;Acc:HGNC:1593]	OG0002627	106529110	LOC106529110	PREDICTED: cyclin-G2-like	158
354	XP_013879994.1	ENSG00000179859	284023	#N/A	#N/A	OG0003407	106529188	LOC106529188	PREDICTED: RING finger protein 186-like	159
355	XP_013880289.1	ENSG00000135821	2752	GLUL	glutamate-ammonia ligase [Source:HGNC Symbol;Acc:HGNC:4341]	#N/A	106529419	LOC106529419	PREDICTED: glutamine synthetase-like isoform X1	160
359	XP_013880338.1	ENSG00000179889	23042	#N/A	#N/A	OG0004515	106529453	pdxdc1	PREDICTED: pyridoxal-dependent decarboxylase domain-containing protein 1	339
360	XP_013880341.1	ENSG00000196850	160760	PPTC7	protein phosphatase targeting COQ7 [Source:HGNC Symbol;Acc:HGNC:30695]	OG0003587	106529455	LOC106529455	PREDICTED: protein phosphatase PTC7 homolog	161
361	XP_013880575.1	ENSG00000205670	54065	SMIM11	small integral membrane protein 11 [Source:HGNC Symbol;Acc:HGNC:1293]	#N/A	106529642	smim11a	PREDICTED: small integral membrane protein 11	368
362	XP_013880587.1	ENSG00000132002	3337	#N/A	#N/A	OG0001908	106529647	LOC106529647	PREDICTED: dnaJ homolog subfamily B member 1-like	162
363	XP_013880648.1	ENSG00000173588	51134	#N/A	#N/A	OG0005768	106529708	cep83	PREDICTED: centrosomal protein of 83 kDa	250
364	XP_013880655.1	#N/A	#N/A	UC_PR_LOC106529712	#N/A	#N/A	106529712	LOC106529712	PREDICTED: uncharacterized protein LOC106529712	163
365	XP_013880666.1	ENSG00000184047	56616	DIABLO	diablo IAP-binding mitochondrial protein [Source:HGNC Symbol;Acc:HGNC:21528]	#N/A	106529727	LOC106529727	PREDICTED: diablo homolog, mitochondrial-like isoform X1	164
367	XP_013880705.1	#N/A	#N/A	PRDCT_PR	#N/A	#N/A	106529754	LOC106529754	PREDICTED: nuclear pore complex protein DDB_G0274915-like	165
368	XP_013880862.1	ENSG00000038210	55300	PI4K2B	phosphatidylinositol 4-kinase type 2 beta [Source:HGNC Symbol;Acc:HGNC:18215]	OG0002750	106529884	pi4k2b	PREDICTED: phosphatidylinositol 4-kinase type 2-beta	340
369	XP_013880875.1	ENSG00000141579	79755	ZNF750	zinc finger protein 750 [Source:HGNC Symbol;Acc:HGNC:25843]	OG0011624	106529891	znf750	PREDICTED: zinc finger protein 750	398
370	XP_013880924.1	ENSG00000166579	81565	#N/A	#N/A	OG0001071	106529937	ndel1	PREDICTED: nuclear distribution protein nudE-like 1	324
372	XP_013881088.1	#N/A	#N/A	UC_PR_LOC106530074	#N/A	#N/A	106530074	LOC106530074	PREDICTED: uncharacterized protein LOC106530074	167
373	XP_013881101.1	ENSG00000079435	3991	LIPE	lipase E, hormone sensitive type [Source:HGNC Symbol;Acc:HGNC:6621]	OG0003783	106530086	LOC106530086	PREDICTED: hormone-sensitive lipase-like	168
374	XP_013881284.1	ENSG00000221926	10626	TRIM16	tripartite motif containing 16 [Source:HGNC Symbol;Acc:HGNC:17241]	#N/A	106530212	LOC106530212	PREDICTED: tripartite motif-containing protein 16-like	170
375	XP_013881366.1	ENSG00000183421	54101	RIPK4	receptor interacting serine/threonine kinase 4 [Source:HGNC Symbol;Acc:HGNC:496]	OG0011647	106530313	ripk4	PREDICTED: receptor-interacting serine/threonine-protein kinase 4	356
376	XP_013881390.1	ENSG00000171492	55144	LRRC8D	leucine rich repeat containing 8 VRAC subunit D [Source:HGNC Symbol;Acc:HGNC:16992]	OG0006775	106530336	lrrc8d	PREDICTED: volume-regulated anion channel subunit LRRC8D	315
377	XP_013881446.1	ENSG00000132002	3337	#N/A	#N/A	OG0001908	106530389	dnajb1	PREDICTED: dnaJ homolog subfamily B member 1	266
378	XP_013881478.1	ENSG00000221926	10626	TRIM16	tripartite motif containing 16 [Source:HGNC Symbol;Acc:HGNC:17241]	#N/A	106530415	LOC106530415	PREDICTED: tripartite motif-containing protein 16-like	172
379	XP_013881555.1	ENSG00000166173	55323	LARP6	La ribonucleoprotein 6, translational regulator [Source:HGNC Symbol;Acc:HGNC:24012]	OG0004967	106530475	larp6	PREDICTED: la-related protein 6	310
380	XP_013881597.1	ENSG00000237172	84752	B3GNT9	UDP-GlcNAc:betaGal beta-1,3-N-acetylglucosaminyltransferase 9 [Source:HGNC Symbol;Acc:HGNC:28714]	OG0010055	106530507	LOC106530507	PREDICTED: N-acetyllactosaminide beta-1,3-N-acetylglucosaminyltransferase 2-like	173
381	XP_013881632.1	ENSG00000217128	96459	#N/A	#N/A	OG0004532	106530540	fnip1	PREDICTED: folliculin-interacting protein 1 isoform X1	284
383	XP_013881683.1	ENSG00000104131	8669	EIF3J	eukaryotic translation initiation factor 3 subunit J [Source:HGNC Symbol;Acc:HGNC:3270]	OG0005439	106530579	eif3j	PREDICTED: eukaryotic translation initiation factor 3 subunit J	273
384	XP_013881736.1	ENSG00000171365	1184	CLCN5	chloride voltage-gated channel 5 [Source:HGNC Symbol;Acc:HGNC:2023]	#N/A	106530626	clcn5	PREDICTED: H(+)/Cl(-) exchange transporter 5 isoform X1	254
388	XP_013881896.1	ENSG00000147679	84294	UTP23	UTP23 small subunit processome component [Source:HGNC Symbol;Acc:HGNC:28224]	OG0008432	106530749	utp23	PREDICTED: rRNA-processing protein UTP23 homolog	392
389	XP_013881984.1	ENSG00000136052	84102	#N/A	#N/A	OG0000440	106530824	LOC106530824	PREDICTED: solute carrier family 41 member 2-like	174
390	XP_013882017.1	ENSG00000249915	10016	#N/A	#N/A	OG0002167	106530853	pdcd6	PREDICTED: programmed cell death protein 6	337
391	XP_013882251.1	ENSG00000166471	440026	TMEM41B	transmembrane protein 41B [Source:HGNC Symbol;Acc:HGNC:28948]	OG0008453	106531036	tmem41b	PREDICTED: transmembrane protein 41B	382
392	XP_013882381.1	ENSG00000099860	4616	GADD45B	growth arrest and DNA damage inducible beta [Source:HGNC Symbol;Acc:HGNC:4096]	OG0000494	106531141	gadd45b	PREDICTED: growth arrest and DNA damage-inducible protein GADD45 beta	289
393	XP_013882406.1	ENSG00000148925	84280	BTBD10	BTB domain containing 10 [Source:HGNC Symbol;Acc:HGNC:21445]	#N/A	106531168	btbd10	PREDICTED: BTB/POZ domain-containing protein 10 isoform X1	247
396	XP_013882439.1	ENSG00000168890	129303	TMEM150A	transmembrane protein 150A [Source:HGNC Symbol;Acc:HGNC:24677]	#N/A	106531172	LOC106531172	PREDICTED: transmembrane protein 150A-like	176
397	XP_013882604.1	ENSG00000175697	165829	#N/A	#N/A	OG0011694	106531318	gpr156	PREDICTED: probable G-protein coupled receptor 156	294
398	XP_013882605.1	ENSG00000132109	6737	TRIM21	tripartite motif containing 21 [Source:HGNC Symbol;Acc:HGNC:11312]	OG0000179	106531320	LOC106531320	PREDICTED: E3 ubiquitin-protein ligase TRIM39-like	177
399	XP_013882789.1	ENSG00000104611	63898	SH2D4A	SH2 domain containing 4A [Source:HGNC Symbol;Acc:HGNC:26102]	#N/A	106531462	LOC106531462	PREDICTED: SH2 domain-containing protein 4A-like	178
401	XP_013882967.1	#N/A	#N/A	UC_PR_LOC106531605	#N/A	#N/A	106531605	LOC106531605	PREDICTED: uncharacterized protein LOC106531605, partial	179
402	XP_013883161.1	ENSG00000175105	55279	#N/A	#N/A	OG0007707	106531786	LOC106531786	PREDICTED: uncharacterized protein LOC106531786	180
403	XP_013883229.1	ENSG00000130066	6303	#N/A	#N/A	OG0000937	106531843	sat1	PREDICTED: diamine acetyltransferase 1	357
404	XP_013883375.1	ENSG00000178177	254251	#N/A	#N/A	OG0001702	106531961	LOC106531961	PREDICTED: ligand-dependent corepressor-like	181
405	XP_013883662.1	ENSG00000129473	599	#N/A	#N/A	OG0003101	106532189	bcl2l1	PREDICTED: bcl-2-like protein 1	240
406	XP_013883683.1	ENSG00000137699	23650	TRIM29	tripartite motif containing 29 [Source:HGNC Symbol;Acc:HGNC:17274]	#N/A	106532209	LOC106532209	PREDICTED: tripartite motif-containing protein 16-like	183
407	XP_013883703.1	ENSG00000117682	79947	#N/A	#N/A	OG0008527	106532228	dhdds	PREDICTED: dehydrodolichyl diphosphate syntase complex subunit DHDDS	263
408	XP_013883704.1	ENSG00000126070	192669	AGO3	argonaute RISC catalytic component 3 [Source:HGNC Symbol;Acc:HGNC:18421]	#N/A	106532229	LOC106532229	PREDICTED: protein argonaute-3	184
409	XP_013883811.1	ENSG00000128283	11135	CDC42EP1	CDC42 effector protein 1 [Source:HGNC Symbol;Acc:HGNC:17014]	OG0005115	106532322	LOC106532322	PREDICTED: cdc42 effector protein 1-like	185
411	XP_013884041.1	ENSG00000178078	55620	STAP2	signal transducing adaptor family member 2 [Source:HGNC Symbol;Acc:HGNC:30430]	#N/A	106532521	LOC106532521	PREDICTED: signal-transducing adaptor protein 1-like isoform X1	187
413	XP_013884177.1	ENSG00000269855	646862	#N/A	#N/A	OG0008483	106532616	LOC106532616	PREDICTED: RING finger protein 225-like	188
415	XP_013884226.1	ENSG00000175087	149420	PDIK1L	PDLIM1 interacting kinase 1 like [Source:HGNC Symbol;Acc:HGNC:18981]	OG0011760	106532651	pdik1l	PREDICTED: serine/threonine-protein kinase PDIK1L	338
416	XP_013884325.1	ENSG00000148426	254427	PROSER2	proline and serine rich 2 [Source:HGNC Symbol;Acc:HGNC:23728]	OG0012857	106532747	LOC106532747	PREDICTED: nascent polypeptide-associated complex subunit alpha, muscle-specific form-like	189
417	XP_013884455.1	ENSG00000178177	254251	#N/A	#N/A	OG0001702	106532846	LOC106532846	PREDICTED: ligand-dependent corepressor-like, partial	190
418	XP_013884551.1	ENSG00000264522	56957	OTUD7B	OTU deubiquitinase 7B [Source:HGNC Symbol;Acc:HGNC:16683]	OG0001829	106532924	otud7b	PREDICTED: OTU domain-containing protein 7B isoform X1	332
422	XP_013884706.1	ENSG00000080824	3320	#N/A	#N/A	OG0001922	106533043	LOC106533043	PREDICTED: LOW QUALITY PROTEIN: heat shock protein HSP 90-alpha-like	191
423	XP_013884707.1	ENSG00000080824	3320	HSP90AA1	heat shock protein 90 alpha family class A member 1 [Source:HGNC Symbol;Acc:HGNC:5253]	#N/A	106533044	LOC106533044	PREDICTED: heat shock protein HSP 90-alpha 1	192
424	XP_013884732.1	#N/A	#N/A	UC_PR_LOC106533068	#N/A	#N/A	106533068	LOC106533068	PREDICTED: uncharacterized protein LOC106533068 isoform X1	193
427	XP_013884735.1	#N/A	#N/A	PRDCT_PR	#N/A	#N/A	106533070	LOC106533070	PREDICTED: coagulation factor V-like isoform X1	194
429	XP_013884774.1	ENSG00000169018	10116	FEM1B	fem-1 homolog B [Source:HGNC Symbol;Acc:HGNC:3649]	OG0010190	106533102	fem1b	PREDICTED: protein fem-1 homolog B	281
430	XP_013884991.1	ENSG00000161011	8878	SQSTM1	sequestosome 1 [Source:HGNC Symbol;Acc:HGNC:11280]	OG0002469	106533286	sqstm1	PREDICTED: sequestosome-1 isoform X1	372
432	XP_013885065.1	ENSG00000092330	26277	#N/A	#N/A	OG0001354	106533346	LOC106533346	PREDICTED: zinc finger protein 37-like, partial	195
433	XP_013885263.1	ENSG00000101160	1522	#N/A	#N/A	OG0003195	106533483	LOC106533483	PREDICTED: cathepsin Z-like	196
434	XP_013885297.1	ENSG00000086232	27102	EIF2AK1	eukaryotic translation initiation factor 2 alpha kinase 1 [Source:HGNC Symbol;Acc:HGNC:24921]	OG0006888	106533510	eif2ak1	PREDICTED: eukaryotic translation initiation factor 2-alpha kinase 1 isoform X1	272
437	XP_013885389.1	ENSG00000287856	#N/A	#N/A	novel protein	OG0001110	106533582	egln3	PREDICTED: egl nine homolog 3	271
438	XP_013885434.1	#N/A	#N/A	UC_PR_LOC106533611	#N/A	#N/A	106533611	LOC106533611	PREDICTED: uncharacterized protein LOC106533611	197
439	XP_013885560.1	ENSG00000101096	4773	NFATC2	nuclear factor of activated T cells 2 [Source:HGNC Symbol;Acc:HGNC:7776]	#N/A	106533682	nfatc2	PREDICTED: nuclear factor of activated T-cells, cytoplasmic 2	325
440	XP_013885757.1	ENSG00000198081	7541	ZBTB14	zinc finger and BTB domain containing 14 [Source:HGNC Symbol;Acc:HGNC:12860]	OG0011811	106533852	LOC106533852	PREDICTED: zinc finger and BTB domain-containing protein 14-like	198
441	XP_013885833.1	ENSG00000224982	387890	TMEM233	transmembrane protein 233 [Source:HGNC Symbol;Acc:HGNC:37219]	OG0009367	106533909	LOC106533909	PREDICTED: tumor suppressor candidate 5 homolog	199
442	XP_013885998.1	ENSG00000168386	11259	FILIP1L	filamin A interacting protein 1 like [Source:HGNC Symbol;Acc:HGNC:24589]	#N/A	106534043	LOC106534043	PREDICTED: filamin A-interacting protein 1-like	201
443	XP_013886095.1	ENSG00000162772	467	ATF3	activating transcription factor 3 [Source:HGNC Symbol;Acc:HGNC:785]	OG0011826	106534120	atf3	PREDICTED: cyclic AMP-dependent transcription factor ATF-3	237
444	XP_013886147.1	ENSG00000084093	5978	#N/A	#N/A	OG0011829	106534158	rest	PREDICTED: RE1-silencing transcription factor	352
445	XP_013886493.1	ENSG00000113578	2246	FGF1	fibroblast growth factor 1 [Source:HGNC Symbol;Acc:HGNC:3665]	OG0008656	106534413	fgf1	PREDICTED: fibroblast growth factor 1	282
446	XP_013886500.1	ENSG00000168439	10963	#N/A	#N/A	OG0008658	106534421	stip1	PREDICTED: stress-induced-phosphoprotein 1	374
447	XP_013886613.1	ENSG00000170802	3344	#N/A	#N/A	OG0002155	106534505	foxn2	PREDICTED: forkhead box protein N2	287
448	XP_013886628.1	ENSG00000107372	7763	ZFAND5	zinc finger AN1-type containing 5 [Source:HGNC Symbol;Acc:HGNC:13008]	OG0001577	106534520	LOC106534520	PREDICTED: AN1-type zinc finger protein 5-like	203
449	XP_013886672.1	ENSG00000092330	26277	#N/A	#N/A	OG0001354	106534543	LOC106534543	PREDICTED: zinc finger protein 624-like	204
450	XP_013886870.1	ENSG00000123689	50486	G0S2	G0/G1 switch 2 [Source:HGNC Symbol;Acc:HGNC:30229]	OG0008430	106534700	LOC106534700	PREDICTED: G0/G1 switch protein 2-like	205
451	XP_013886873.1	ENSG00000008118	57172	CAMK1G	calcium/calmodulin dependent protein kinase IG [Source:HGNC Symbol;Acc:HGNC:14585]	OG0000375	106534703	LOC106534703	PREDICTED: calcium/calmodulin-dependent protein kinase type 1D-like	206
453	XP_013886912.1	ENSG00000145358	115265	DDIT4L	DNA damage inducible transcript 4 like [Source:HGNC Symbol;Acc:HGNC:30555]	#N/A	106534726	LOC106534726	PREDICTED: DNA damage-inducible transcript 4-like protein	207
454	XP_013886920.1	ENSG00000185155	83881	MIXL1	Mix paired-like homeobox [Source:HGNC Symbol;Acc:HGNC:13363]	#N/A	106534734	LOC106534734	PREDICTED: homeobox protein prophet of Pit-1-like	208
455	XP_013886949.1	ENSG00000117461	8503	PIK3R3	phosphoinositide-3-kinase regulatory subunit 3 [Source:HGNC Symbol;Acc:HGNC:8981]	OG0000448	106534757	pik3r3	PREDICTED: phosphatidylinositol 3-kinase regulatory subunit gamma	342
456	XP_013886999.1	#N/A	#N/A	UC_PR_LOC106534789	#N/A	#N/A	106534789	LOC106534789	PREDICTED: uncharacterized protein LOC106534789 isoform X1	209
459	XP_013887194.1	ENSG00000141748	390790	ARL5C	ADP ribosylation factor like GTPase 5C [Source:HGNC Symbol;Acc:HGNC:31111]	OG0001370	106534933	LOC106534933	PREDICTED: ADP-ribosylation factor-like protein 5B	210
460	XP_013887213.1	ENSG00000100364	23313	#N/A	#N/A	OG0006942	106534938	kiaa0930	PREDICTED: uncharacterized protein KIAA0930 homolog	308
461	XP_013887707.1	ENSG00000170500	164832	LONRF2	LON peptidase N-terminal domain and ring finger 2 [Source:HGNC Symbol;Acc:HGNC:24788]	#N/A	106535278	LOC106535278	PREDICTED: LON peptidase N-terminal domain and RING finger protein 2-like	211
462	XP_013887817.1	ENSG00000164251	2150	F2RL1	F2R like trypsin receptor 1 [Source:HGNC Symbol;Acc:HGNC:3538]	#N/A	106535363	LOC106535363	PREDICTED: proteinase-activated receptor 2-like	212
463	XP_013887871.1	ENSG00000089177	55614	#N/A	#N/A	OG0000212	106535418	LOC106535418	PREDICTED: kinesin-like protein KIF16B	213
464	XP_013887919.1	ENSG00000076201	25930	#N/A	#N/A	OG0003829	106535458	LOC106535458	PREDICTED: tyrosine-protein phosphatase non-receptor type 23-like	214
465	XP_013887945.1	ENSG00000197579	10210	TOPORS	TOP1 binding arginine/serine rich protein, E3 ubiquitin ligase [Source:HGNC Symbol;Acc:HGNC:21653]	OG0005570	106535482	topors	PREDICTED: E3 ubiquitin-protein ligase Topors	384
466	XP_013888032.1	ENSG00000148110	84641	#N/A	#N/A	OG0001487	106535541	LOC106535541	PREDICTED: hippocampus abundant transcript 1 protein-like	215
467	XP_013888210.1	ENSG00000131482	2538	G6PC1	glucose-6-phosphatase catalytic subunit 1 [Source:HGNC Symbol;Acc:HGNC:4056]	#N/A	106535684	g6pc	PREDICTED: glucose-6-phosphatase	288
468	XP_013888225.1	#N/A	#N/A	UC_PR_LOC106535704	#N/A	#N/A	106535704	LOC106535704	PREDICTED: uncharacterized protein LOC106535704	216
470	XP_013888253.1	ENSG00000151690	54842	MFSD6	major facilitator superfamily domain containing 6 [Source:HGNC Symbol;Acc:HGNC:24711]	OG0003940	106535730	mfsd6	PREDICTED: major facilitator superfamily domain-containing protein 6 isoform X1	320
474	XP_013888257.1	#N/A	#N/A	UC_PR_LOC106535731	#N/A	#N/A	106535731	LOC106535731	PREDICTED: uncharacterized protein LOC106535731	217
475	XP_013888277.1	ENSG00000167323	6786	#N/A	#N/A	OG0001104	106535748	stim1	PREDICTED: stromal interaction molecule 1 isoform X1	373
479	XP_013888330.1	ENSG00000073803	9175	MAP3K13	mitogen-activated protein kinase kinase kinase 13 [Source:HGNC Symbol;Acc:HGNC:6852]	OG0001207	106535790	map3k13	PREDICTED: mitogen-activated protein kinase kinase kinase 13 isoform X1	317
484	XP_013888338.1	ENSG00000135679	4193	#N/A	#N/A	OG0005579	106535795	mdm2	PREDICTED: E3 ubiquitin-protein ligase Mdm2 isoform X1	319
488	XP_013888592.1	ENSG00000151164	144715	#N/A	#N/A	OG0002061	106535981	LOC106535981	PREDICTED: cell cycle checkpoint control protein RAD9B-like	218
489	XP_013888837.1	ENSG00000137221	93643	TJAP1	tight junction associated protein 1 [Source:HGNC Symbol;Acc:HGNC:17949]	#N/A	106536177	LOC106536177	PREDICTED: uncharacterized protein LOC106536177	220
490	XP_013888838.1	ENSG00000162300	7542	ZFPL1	zinc finger protein like 1 [Source:HGNC Symbol;Acc:HGNC:12868]	OG0005590	106536178	zfpl1	PREDICTED: zinc finger protein-like 1	397
491	XP_013889050.1	ENSG00000118263	8609	#N/A	#N/A	OG0001517	106536344	LOC106536344	PREDICTED: Krueppel-like factor 7	222
492	XP_013889093.1	ENSG00000170522	79071	ELOVL6	ELOVL fatty acid elongase 6 [Source:HGNC Symbol;Acc:HGNC:15829]	#N/A	106536378	LOC106536378	PREDICTED: elongation of very long chain fatty acids protein 6-like	223
493	XP_013889250.1	ENSG00000009954	9031	BAZ1B	bromodomain adjacent to zinc finger domain 1B [Source:HGNC Symbol;Acc:HGNC:961]	OG0010349	106536503	baz1b	PREDICTED: tyrosine-protein kinase BAZ1B isoform X1	239
496	XP_013889323.1	ENSG00000113396	28965	SLC27A6	solute carrier family 27 member 6 [Source:HGNC Symbol;Acc:HGNC:11000]	#N/A	106536565	LOC106536565	PREDICTED: long-chain fatty acid transport protein 6-like	224
497	XP_013889870.1	ENSG00000128408	26150	RIBC2	RIB43A domain with coiled-coils 2 [Source:HGNC Symbol;Acc:HGNC:13241]	OG0001937	106537047	LOC106537047	PREDICTED: RIB43A-like with coiled-coils protein 2 isoform X1	225
499	XP_013889902.1	#N/A	#N/A	UC_PR_LOC106537087	#N/A	#N/A	106537087	LOC106537087	PREDICTED: uncharacterized protein LOC106537087	226
500	XP_013889985.1	ENSG00000257093	57189	DENND11	DENN domain containing 11 [Source:HGNC Symbol;Acc:HGNC:29472]	OG0010373	106537154	LOC106537154	PREDICTED: protein LCHN-like	227
501	XP_013890038.1	ENSG00000007237	8522	#N/A	#N/A	OG0004735	106537203	LOC106537203	PREDICTED: growth arrest-specific protein 7-like	228
502	XP_013890087.1	ENSG00000120889	8795	TNFRSF10B	TNF receptor superfamily member 10b [Source:HGNC Symbol;Acc:HGNC:11905]	#N/A	106537247	LOC106537247	PREDICTED: tumor necrosis factor receptor superfamily member 10B-like isoform X1	229
504	XP_013890112.1	ENSG00000171462	65989	DLK2	delta like non-canonical Notch ligand 2 [Source:HGNC Symbol;Acc:HGNC:21113]	OG0002249	106537270	LOC106537270	PREDICTED: protein delta homolog 2-like	230
505	XP_013890178.1	ENSG00000173890	26996	GPR160	G protein-coupled receptor 160 [Source:HGNC Symbol;Acc:HGNC:23693]	#N/A	106537342	LOC106537342	PREDICTED: probable G-protein coupled receptor 160	231
506	XP_013890181.1	ENSG00000152154	130733	TMEM178A	transmembrane protein 178A [Source:HGNC Symbol;Acc:HGNC:28517]	OG0011973	106537345	tmem178a	PREDICTED: transmembrane protein 178A	379
507	XP_013890235.1	ENSG00000108061	8036	#N/A	#N/A	OG0002998	106537400	LOC106537400	PREDICTED: leucine-rich repeat protein SHOC-2	232
508	#N/A	ENSG00000129521	#N/A	EGLN3_Pzuedogene	#N/A	#N/A	#N/A	LOC106512779	#N/A	31
509	#N/A	#N/A	#N/A	UC_NC_LOC106511296	#N/A	#N/A	#N/A	LOC106511296	#N/A	9
510	#N/A	#N/A	#N/A	UC_NC_LOC106511727	#N/A	#N/A	#N/A	LOC106511727	#N/A	17
511	#N/A	#N/A	#N/A	PRDCT_PR_heat shock 70 kDa protein 1-like	#N/A	#N/A	#N/A	LOC106533910	#N/A	200
512	#N/A	#N/A	#N/A	UC_NC_LOC106512217	#N/A	#N/A	#N/A	LOC106512217	#N/A	25
513	#N/A	#N/A	#N/A	UC_NC_LOC106518277	#N/A	#N/A	#N/A	LOC106518277	#N/A	75
514	#N/A	#N/A	#N/A	UC_NC_LOC106518501	#N/A	#N/A	#N/A	LOC106518501	#N/A	80
515	#N/A	#N/A	#N/A	UC_NC_LOC106532516	#N/A	#N/A	#N/A	LOC106532516	#N/A	186
516	#N/A	#N/A	#N/A	UC_NC_LOC106510773	#N/A	#N/A	#N/A	LOC106510773	#N/A	2
517	#N/A	#N/A	#N/A	UC_NC_LOC106511151	#N/A	#N/A	#N/A	LOC106511151	#N/A	7
518	#N/A	#N/A	#N/A	UC_NC_LOC106511220	#N/A	#N/A	#N/A	LOC106511220	#N/A	8
519	#N/A	#N/A	#N/A	UC_NC_LOC106511463	#N/A	#N/A	#N/A	LOC106511463	#N/A	14
520	#N/A	#N/A	#N/A	UC_NC_LOC106512093	#N/A	#N/A	#N/A	LOC106512093	#N/A	21
521	#N/A	#N/A	#N/A	UC_NC_LOC106512182	#N/A	#N/A	#N/A	LOC106512182	#N/A	22
522	#N/A	#N/A	#N/A	UC_NC_LOC106512262	#N/A	#N/A	#N/A	LOC106512262	#N/A	26
523	#N/A	#N/A	#N/A	Pseudo_testis-expressed sequence 2 protein pseudogene	#N/A	#N/A	#N/A	LOC106512383	#N/A	28
524	#N/A	#N/A	#N/A	Pseudo_nuclear factor 1 B-type pseudogene	#N/A	#N/A	#N/A	LOC106512428	#N/A	30
525	#N/A	#N/A	#N/A	UC_NC_LOC106515322	#N/A	#N/A	#N/A	LOC106515322	#N/A	58
526	#N/A	#N/A	#N/A	UC_NC_LOC106517233	#N/A	#N/A	#N/A	LOC106517233	#N/A	67
527	#N/A	#N/A	#N/A	UC_NC_LOC106520359	#N/A	#N/A	#N/A	LOC106520359	#N/A	96
528	#N/A	#N/A	#N/A	UC_NC_LOC106524611	#N/A	#N/A	#N/A	LOC106524611	#N/A	126
529	#N/A	#N/A	#N/A	UC_NC_LOC106526874	#N/A	#N/A	#N/A	LOC106526874	#N/A	142
530	#N/A	#N/A	#N/A	UC_NC_LOC106527290	#N/A	#N/A	#N/A	LOC106527290	#N/A	147
531	#N/A	#N/A	#N/A	UC_NC_LOC106528456	#N/A	#N/A	#N/A	LOC106528456	#N/A	154
532	#N/A	#N/A	#N/A	UC_NC_LOC106532194	#N/A	#N/A	#N/A	LOC106532194	#N/A	182
533	#N/A	#N/A	#N/A	UC_NC_LOC106534226	#N/A	#N/A	#N/A	LOC106534226	#N/A	202
534	#N/A	#N/A	#N/A	UC_NC_LOC106536146	#N/A	#N/A	#N/A	LOC106536146	#N/A	219
535	#N/A	#N/A	#N/A	UC_NC_LOC106536242	#N/A	#N/A	#N/A	LOC106536242	#N/A	221
536	#N/A	#N/A	#N/A	trnar-ucu	#N/A	#N/A	#N/A	trnar-ucu	#N/A	387
537	#N/A	#N/A	#N/A	Pseudo_core histone macro-H2A.1 pseudogene	#N/A	#N/A	#N/A	LOC106512810	#N/A	32
538	#N/A	#N/A	#N/A	UC_NC_LOC106514694	#N/A	#N/A	#N/A	LOC106514694	#N/A	53
539	#N/A	#N/A	#N/A	UC_NC_LOC106517343	#N/A	#N/A	#N/A	LOC106517343	#N/A	68
540	#N/A	#N/A	#N/A	UC_NC_LOC106528187	#N/A	#N/A	#N/A	LOC106528187	#N/A	152
541	#N/A	#N/A	#N/A	UC_NC_LOC106529880	#N/A	#N/A	#N/A	LOC106529880	#N/A	166
542	#N/A	#N/A	#N/A	UC_NC_LOC106530096	#N/A	#N/A	#N/A	LOC106530096	#N/A	169
543	#N/A	#N/A	#N/A	UC_NC_LOC106530337	#N/A	#N/A	#N/A	LOC106530337	#N/A	171
544	#N/A	#N/A	#N/A	UC_NC_LOC106530910	#N/A	#N/A	#N/A	LOC106530910	#N/A	175
545	#N/A	#N/A	#N/A	UC_NC_LOC106511298	#N/A	#N/A	#N/A	LOC106511298	#N/A	10
546	#N/A	#N/A	#N/A	UC_NC_LOC106525602	#N/A	#N/A	#N/A	LOC106525602	#N/A	132

## Sheet: 2hR unique
	Austrofundulus_limnaeus	EnsemblID_Hs	EntrezID_Hs	Gene_Hs	Description_Hs	Orthogroup	GeneID_Al	Locus_Al	description_Al	...1
1	XP_013855127.1	ENSG00000099860	4616	GADD45B	growth arrest and DNA damage inducible beta [Source:HGNC Symbol;Acc:HGNC:4096]	#N/A	106510938	LOC106510938	PREDICTED: growth arrest and DNA damage-inducible protein GADD45 beta-like	1
2	XP_013855570.1	#N/A	#N/A	#N/A	#N/A	#N/A	106511360	LOC106511360	PREDICTED: filaggrin-like	2
3	XP_013857356.1	ENSG00000107938	26098	EDRF1	erythroid differentiation regulatory factor 1 [Source:HGNC Symbol;Acc:HGNC:24640]	OG0007239	106513188	edrf1	PREDICTED: erythroid differentiation-related factor 1	53
4	XP_013857391.1	ENSG00000134243	6272	SORT1	sortilin 1 [Source:HGNC Symbol;Acc:HGNC:11186]	OG0004796	106513217	sort1	PREDICTED: sortilin	68
5	XP_013858407.1	ENSG00000159917	9310	ZNF235	zinc finger protein 235 [Source:HGNC Symbol;Acc:HGNC:12866]	#N/A	106513900	LOC106513900	PREDICTED: zinc finger protein OZF-like	4
6	XP_013858815.1	ENSG00000111912	135112	NCOA7	nuclear receptor coactivator 7 [Source:HGNC Symbol;Acc:HGNC:21081]	#N/A	106514209	LOC106514209	PREDICTED: nuclear receptor coactivator 7-like	5
7	XP_013858917.1	ENSG00000121671	1408	CRY2	cryptochrome circadian regulator 2 [Source:HGNC Symbol;Acc:HGNC:2385]	#N/A	106514284	LOC106514284	PREDICTED: deoxyribodipyrimidine photo-lyase-like isoform X1	6
9	XP_013859318.1	ENSG00000188394	2844	#N/A	#N/A	OG0003589	106514550	LOC106514550	PREDICTED: probable G-protein coupled receptor 21	7
10	XP_013859324.1	ENSG00000167123	51148	#N/A	#N/A	OG0000591	106514556	cercam	PREDICTED: probable inactive glycosyltransferase 25 family member 3	49
11	XP_013860094.1	ENSG00000105656	8178	ELL	elongation factor for RNA polymerase II [Source:HGNC Symbol;Acc:HGNC:23114]	OG0001200	106515036	ell	PREDICTED: RNA polymerase II elongation factor ELL	54
12	XP_013860875.1	ENSG00000175592	8061	FOSL1	FOS like 1, AP-1 transcription factor subunit [Source:HGNC Symbol;Acc:HGNC:13718]	OG0010823	106515560	fosl1	PREDICTED: fos-related antigen 1	55
13	XP_013861083.1	ENSG00000258986	388021	TMEM179	transmembrane protein 179 [Source:HGNC Symbol;Acc:HGNC:20137]	#N/A	106515704	LOC106515704	PREDICTED: transmembrane protein 179-like	9
14	XP_013861208.1	ENSG00000162236	6811	#N/A	#N/A	OG0004168	106515773	stx5	PREDICTED: syntaxin-5 isoform X1	69
16	XP_013861548.1	ENSG00000146094	79930	#N/A	#N/A	OG0001294	106515991	dok3	PREDICTED: docking protein 3	52
17	XP_013862979.1	ENSG00000170345	2353	FOS	Fos proto-oncogene, AP-1 transcription factor subunit [Source:HGNC Symbol;Acc:HGNC:3796]	OG0010906	106516916	LOC106516916	PREDICTED: proto-oncogene c-Fos-like	10
18	XP_013863218.1	ENSG00000164031	79982	DNAJB14	DnaJ heat shock protein family (Hsp40) member B14 [Source:HGNC Symbol;Acc:HGNC:25881]	OG0001659	106517069	dnajb14	PREDICTED: dnaJ homolog subfamily B member 14	51
19	XP_013863220.1	ENSG00000155158	158219	TTC39B	tetratricopeptide repeat domain 39B [Source:HGNC Symbol;Acc:HGNC:23704]	OG0002065	106517071	LOC106517071	PREDICTED: tetratricopeptide repeat protein 39B-like isoform X1	11
22	XP_013863377.1	ENSG00000062282	84649	DGAT2	diacylglycerol O-acyltransferase 2 [Source:HGNC Symbol;Acc:HGNC:16940]	OG0010927	106517203	dgat2	PREDICTED: diacylglycerol O-acyltransferase 2	50
23	XP_013863770.1	ENSG00000164736	64321	SOX17	SRY-box transcription factor 17 [Source:HGNC Symbol;Acc:HGNC:18122]	#N/A	106517463	LOC106517463	PREDICTED: transcription factor Sox-17-alpha-A-like	13
24	XP_013863870.1	ENSG00000141161	146862	#N/A	#N/A	OG0002915	106517526	unc45b	PREDICTED: protein unc-45 homolog B	71
25	XP_013863891.1	ENSG00000188428	63915	BLOC1S5	biogenesis of lysosomal organelles complex 1 subunit 5 [Source:HGNC Symbol;Acc:HGNC:18561]	OG0009327	106517540	bloc1s5	PREDICTED: biogenesis of lysosome-related organelles complex 1 subunit 5	46
26	XP_013864287.1	ENSG00000165030	4783	NFIL3	nuclear factor, interleukin 3 regulated [Source:HGNC Symbol;Acc:HGNC:7787]	#N/A	106517812	LOC106517812	PREDICTED: nuclear factor interleukin-3-regulated protein-like	14
27	XP_013864584.1	ENSG00000161813	113251	LARP4	La ribonucleoprotein 4 [Source:HGNC Symbol;Acc:HGNC:24320]	#N/A	106518046	LOC106518046	PREDICTED: la-related protein 4-like	15
28	XP_013864623.1	ENSG00000050405	51474	#N/A	#N/A	OG0001353	106518072	LOC106518072	PREDICTED: LIM domain and actin-binding protein 1-like	16
29	XP_013865159.1	ENSG00000143612	25912	#N/A	#N/A	OG0003271	106518419	LOC106518419	PREDICTED: uncharacterized protein C1orf43 homolog	17
30	XP_013865396.1	ENSG00000197119	123096	SLC25A29	solute carrier family 25 member 29 [Source:HGNC Symbol;Acc:HGNC:20116]	OG0002085	106518591	LOC106518591	PREDICTED: mitochondrial basic amino acids transporter-like	18
31	XP_013865705.1	#N/A	#N/A	#N/A	#N/A	#N/A	106518831	LOC106518831	PREDICTED: uncharacterized protein LOC106518831, partial	19
32	XP_013866089.1	#N/A	#N/A	#N/A	#N/A	#N/A	106519103	LOC106519103	PREDICTED: uncharacterized protein LOC106519103	20
33	XP_013866598.1	ENSG00000176871	55884	#N/A	#N/A	OG0011047	106519452	wsb2	PREDICTED: WD repeat and SOCS box-containing protein 2	72
34	XP_013867046.1	ENSG00000135604	8676	#N/A	#N/A	OG0003298	106519789	LOC106519789	PREDICTED: syntaxin-11-like	21
35	XP_013867643.1	ENSG00000213398	3931	LCAT	lecithin-cholesterol acyltransferase [Source:HGNC Symbol;Acc:HGNC:6522]	OG0011097	106520220	lcat	PREDICTED: phosphatidylcholine-sterol acyltransferase	60
36	XP_013868693.1	ENSG00000133574	55303	GIMAP4	GTPase, IMAP family member 4 [Source:HGNC Symbol;Acc:HGNC:21872]	#N/A	106520918	LOC106520918	PREDICTED: GTPase IMAP family member 4-like	22
37	XP_013868806.1	ENSG00000186480	3638	INSIG1	insulin induced gene 1 [Source:HGNC Symbol;Acc:HGNC:6083]	OG0009519	106520999	insig1	PREDICTED: insulin-induced gene 1 protein	57
38	XP_013868982.1	ENSG00000148498	56288	PARD3	par-3 family cell polarity regulator [Source:HGNC Symbol;Acc:HGNC:16051]	#N/A	106521108	pard3	PREDICTED: LOW QUALITY PROTEIN: partitioning defective 3 homolog isoform X1	64
40	XP_013869911.1	ENSG00000146776	222255	#N/A	#N/A	OG0002962	106521754	LOC106521754	PREDICTED: ataxin-7-like protein 1	23
41	XP_013870195.1	ENSG00000148832	196743	PAOX	polyamine oxidase [Source:HGNC Symbol;Acc:HGNC:20837]	OG0000670	106521929	paox	PREDICTED: peroxisomal N(1)-acetyl-spermine/spermidine oxidase isoform X1	63
42	XP_013870239.1	ENSG00000164645	219557	TEX47	testis expressed 47 [Source:HGNC Symbol;Acc:HGNC:22402]	OG0011208	106521984	LOC106521984	PREDICTED: uncharacterized protein C7orf62 homolog	24
44	XP_013870378.1	ENSG00000223865	3115	HLA-DPB1	major histocompatibility complex, class II, DP beta 1 [Source:HGNC Symbol;Acc:HGNC:4940]	#N/A	106522071	LOC106522071	PREDICTED: rano class II histocompatibility antigen, A beta chain-like	25
45	XP_013870384.1	ENSG00000231389	3113	HLA-DPA1	major histocompatibility complex, class II, DP alpha 1 [Source:HGNC Symbol;Acc:HGNC:4938]	#N/A	106522078	LOC106522078	PREDICTED: H-2 class II histocompatibility antigen, A-Q alpha chain-like	26
46	XP_013871189.1	ENSG00000173614	64802	NMNAT1	nicotinamide nucleotide adenylyltransferase 1 [Source:HGNC Symbol;Acc:HGNC:17877]	OG0002356	106522653	nmnat1	PREDICTED: nicotinamide/nicotinic acid mononucleotide adenylyltransferase 1	61
47	XP_013871408.1	ENSG00000172765	23023	#N/A	#N/A	OG0000404	106522781	tmcc1	PREDICTED: transmembrane and coiled-coil domains protein 1 isoform X1	70
48	XP_013871412.1	ENSG00000099337	9424	KCNK6	potassium two pore domain channel subfamily K member 6 [Source:HGNC Symbol;Acc:HGNC:6281]	OG0001226	106522785	kcnk6	PREDICTED: potassium channel subfamily K member 6	58
53	XP_013873195.1	ENSG00000083799	1540	CYLD	CYLD lysine 63 deubiquitinase [Source:HGNC Symbol;Acc:HGNC:2584]	#N/A	106524087	LOC106524087	PREDICTED: ubiquitin carboxyl-terminal hydrolase CYLD-like	27
54	XP_013873283.1	ENSG00000130695	64793	#N/A	#N/A	OG0011330	106524143	cep85	PREDICTED: centrosomal protein of 85 kDa	48
55	XP_013873858.1	ENSG00000113615	10802	SEC24A	SEC24 homolog A, COPII coat complex component [Source:HGNC Symbol;Acc:HGNC:10703]	OG0002413	106524559	sec24a	PREDICTED: protein transport protein Sec24A isoform X1	66
58	XP_013873958.1	ENSG00000151014	25819	NOCT	nocturnin [Source:HGNC Symbol;Acc:HGNC:14254]	#N/A	106524622	noct	PREDICTED: nocturnin isoform X1	62
62	XP_013877423.1	ENSG00000134108	55207	#N/A	#N/A	OG0001849	106527166	LOC106527166	PREDICTED: ADP-ribosylation factor-like protein 8B	28
63	XP_013877997.1	ENSG00000129315	904	CCNT1	cyclin T1 [Source:HGNC Symbol;Acc:HGNC:1599]	OG0001686	106527613	ccnt1	PREDICTED: cyclin-T1 isoform X1	47
65	XP_013879056.1	ENSG00000130147	23677	SH3BP4	SH3 domain binding protein 4 [Source:HGNC Symbol;Acc:HGNC:10826]	OG0008294	106528434	sh3bp4	PREDICTED: SH3 domain-binding protein 4	67
67	XP_013879886.1	ENSG00000140961	29948	OSGIN1	oxidative stress induced growth inhibitor 1 [Source:HGNC Symbol;Acc:HGNC:30093]	OG0002746	106529095	LOC106529095	PREDICTED: oxidative stress-induced growth inhibitor 1-like	30
68	XP_013881478.1	ENSG00000221926	10626	TRIM16	tripartite motif containing 16 [Source:HGNC Symbol;Acc:HGNC:17241]	#N/A	106530415	LOC106530415	PREDICTED: tripartite motif-containing protein 16-like	34
69	XP_013882439.1	ENSG00000168890	129303	TMEM150A	transmembrane protein 150A [Source:HGNC Symbol;Acc:HGNC:24677]	#N/A	106531172	LOC106531172	PREDICTED: transmembrane protein 150A-like	36
70	XP_013882604.1	ENSG00000175697	165829	#N/A	#N/A	OG0011694	106531318	gpr156	PREDICTED: probable G-protein coupled receptor 156	56
71	XP_013883161.1	ENSG00000175105	55279	#N/A	#N/A	OG0007707	106531786	LOC106531786	PREDICTED: uncharacterized protein LOC106531786	37
72	XP_013883229.1	ENSG00000130066	6303	#N/A	#N/A	OG0000937	106531843	sat1	PREDICTED: diamine acetyltransferase 1	65
73	XP_013884325.1	ENSG00000148426	254427	PROSER2	proline and serine rich 2 [Source:HGNC Symbol;Acc:HGNC:23728]	OG0012857	106532747	LOC106532747	PREDICTED: nascent polypeptide-associated complex subunit alpha, muscle-specific form-like	38
74	XP_013884732.1	#N/A	#N/A	#N/A	#N/A	#N/A	106533068	LOC106533068	PREDICTED: uncharacterized protein LOC106533068 isoform X1	39
77	XP_013887213.1	ENSG00000100364	23313	#N/A	#N/A	OG0006942	106534938	kiaa0930	PREDICTED: uncharacterized protein KIAA0930 homolog	59
78	XP_013887871.1	ENSG00000089177	55614	#N/A	#N/A	OG0000212	106535418	LOC106535418	PREDICTED: kinesin-like protein KIF16B	40
79	XP_013888837.1	ENSG00000137221	93643	TJAP1	tight junction associated protein 1 [Source:HGNC Symbol;Acc:HGNC:17949]	#N/A	106536177	LOC106536177	PREDICTED: uncharacterized protein LOC106536177	41
80	XP_013889093.1	ENSG00000170522	79071	ELOVL6	ELOVL fatty acid elongase 6 [Source:HGNC Symbol;Acc:HGNC:15829]	#N/A	106536378	LOC106536378	PREDICTED: elongation of very long chain fatty acids protein 6-like	42
81	XP_013889870.1	ENSG00000128408	26150	RIBC2	RIB43A domain with coiled-coils 2 [Source:HGNC Symbol;Acc:HGNC:13241]	OG0001937	106537047	LOC106537047	PREDICTED: RIB43A-like with coiled-coils protein 2 isoform X1	43
83	XP_013890038.1	ENSG00000007237	8522	#N/A	#N/A	OG0004735	106537203	LOC106537203	PREDICTED: growth arrest-specific protein 7-like	44
84	XP_013890178.1	ENSG00000173890	26996	GPR160	G protein-coupled receptor 160 [Source:HGNC Symbol;Acc:HGNC:23693]	#N/A	106537342	LOC106537342	PREDICTED: probable G-protein coupled receptor 160	45
85	#N/A	#N/A	#N/A	core histone macro-H2A.1 pseudogene	#N/A	#N/A	#N/A	LOC106512810	#N/A	3
86	#N/A	#N/A	#N/A	UC_NC_LOC106514694	#N/A	#N/A	#N/A	LOC106514694	#N/A	8
87	#N/A	#N/A	#N/A	UC_NC_LOC106517343	#N/A	#N/A	#N/A	LOC106517343	#N/A	12
88	#N/A	#N/A	#N/A	UC_NC_LOC106528187	#N/A	#N/A	#N/A	LOC106528187	#N/A	29
89	#N/A	#N/A	#N/A	UC_NC_LOC106529880	#N/A	#N/A	#N/A	LOC106529880	#N/A	31
90	#N/A	#N/A	#N/A	UC_NC_LOC106530096	#N/A	#N/A	#N/A	LOC106530096	#N/A	32
91	#N/A	#N/A	#N/A	UC_NC_LOC106530337	#N/A	#N/A	#N/A	LOC106530337	#N/A	33
92	#N/A	#N/A	#N/A	UC_NC_LOC106530910	#N/A	#N/A	#N/A	LOC106530910	#N/A	35

## Sheet: all 24hR
	Austrofundulus_limnaeus	EnsemblID_Hs	EntrezID_Hs	Gene_Hs	Description_Hs	Orthogroup	GeneID_Al	Locus_Al	description_Al	...1
1	XP_013885828.1	#N/A	#N/A	PRDCT_PR	#N/A	#N/A	106533905	LOC106533905	PREDICTED: protein TsetseEP-like	1

[truncated: 1 more sheets: 24hR unique]
