# Supplementary material for: Diapause and Anoxia-Induced Quiescence Are Unique States in Embryos of the Annual Killifish, Austrofundulus limnaeus
Source: Biomolecules. 2025 Apr 1;15(4):515. doi: 10.3390/biom15040515 (PMC12024583; doi:10.3390/biom15040515)
Supplement: Supplementary file 1 [file biomolecules-15-00515-s001.zip › Table S4_Clouseretal2025.xlsx]

## Sheet: all 4hA
	Austrofundulus_limnaeus	EnsemblID_Hs	EntrezID_Hs	Gene_Hs	Description_Hs	Orthogroup	GeneID_Al	Locus_Al	description_Al	...1
1	XP_013855277.1	ENSG00000086712	55787	TXLNG	taxilin gamma [Source:HGNC Symbol;Acc:HGNC:18578]	OG0000770	106511080	LOC106511080	PREDICTED: gamma-taxilin-like	1
2	XP_013872235.1	ENSG00000116741	5997	RGS2	regulator of G protein signaling 2 [Source:HGNC Symbol;Acc:HGNC:9998]	OG0009650	106523387	rgs2	PREDICTED: regulator of G-protein signaling 2	3
3	#N/A	#N/A	#N/A	Pseudo16S	#N/A	#N/A	#N/A	Pseudo16S	#N/A	2

## Sheet: 4hA unique
	Austrofundulus_limnaeus	EnsemblID_Hs	EntrezID_Hs	Gene_Hs	Description_Hs	Orthogroup	GeneID_Al	Locus_Al	description_Al	...1
1	XP_013855277.1	ENSG00000086712	55787	TXLNG	taxilin gamma [Source:HGNC Symbol;Acc:HGNC:18578]	OG0000770	106511080	LOC106511080	PREDICTED: gamma-taxilin-like	1
2	XP_013872235.1	ENSG00000116741	5997	RGS2	regulator of G protein signaling 2 [Source:HGNC Symbol;Acc:HGNC:9998]	OG0009650	106523387	rgs2	PREDICTED: regulator of G-protein signaling 2	2

## Sheet: 4hA 24hA 2hR shared
	Austrofundulus_limnaeus	EnsemblID_Hs	EntrezID_Hs	Gene_Hs	Description_Hs	Orthogroup	GeneID_Al	Locus_Al	description_Al	...1
1	#N/A	#N/A	#N/A	Pseudo16S	#N/A	#N/A	#N/A	Pseudo16S	#N/A	1

## Sheet: all 24hA
	Austrofundulus_limnaeus	EnsemblID_Hs	EntrezID_Hs	Gene_Hs	Description_Hs	Orthogroup	GeneID_Al	Locus_Al	description_Al	...1
1	XP_013855341.1	ENSG00000185112	131583	FAM43A	family with sequence similarity 43 member A [Source:HGNC Symbol;Acc:HGNC:26888]	OG0002837	106511138	fam43a	PREDICTED: protein FAM43A	97
2	XP_013855745.1	ENSG00000198786	4540	MT-ND5	mitochondrially encoded NADH:ubiquinone oxidoreductase core subunit 5 [Source:HGNC Symbol;Acc:HGNC:7461]	OG0007170	106511533	LOC106511533	PREDICTED: LOW QUALITY PROTEIN: NADH-ubiquinone oxidoreductase chain 5-like	2
3	XP_013856451.1	#N/A	#N/A	UC_PR_LOC106512364	#N/A	#N/A	106512364	LOC106512364	PREDICTED: uncharacterized protein LOC106512364	3
4	XP_013856457.1	ENSG00000087237	1071	CETP	cholesteryl ester transfer protein [Source:HGNC Symbol;Acc:HGNC:1869]	OG0010634	106512370	LOC106512370	PREDICTED: cholesteryl ester transfer protein-like	4
5	XP_013856480.1	#N/A	#N/A	UC_PR_LOC106512398	#N/A	#N/A	106512398	LOC106512398	PREDICTED: uncharacterized protein LOC106512398	5
6	XP_013856963.1	ENSG00000078098	2191	#N/A	#N/A	OG0001437	106512945	LOC106512945	PREDICTED: dipeptidyl peptidase 4-like	6
7	XP_013857486.1	ENSG00000151689	3628	INPP1	inositol polyphosphate-1-phosphatase [Source:HGNC Symbol;Acc:HGNC:6071]	OG0010676	106513286	inpp1	PREDICTED: inositol polyphosphate 1-phosphatase	102
8	XP_013857489.1	ENSG00000160307	6285	S100B	S100 calcium binding protein B [Source:HGNC Symbol;Acc:HGNC:10500]	#N/A	106513289	LOC106513289	PREDICTED: protein S100-B-like isoform X1	7
10	XP_013857495.1	ENSG00000140519	51458	RHCG	Rh family C glycoprotein [Source:HGNC Symbol;Acc:HGNC:18140]	#N/A	106513294	LOC106513294	PREDICTED: ammonium transporter Rh type B-like	8
11	XP_013857854.1	ENSG00000107984	22943	DKK1	dickkopf WNT signaling pathway inhibitor 1 [Source:HGNC Symbol;Acc:HGNC:2891]	OG0007263	106513523	dkk1	PREDICTED: dickkopf-related protein 1	94
12	XP_013858043.1	ENSG00000158050	1844	DUSP2	dual specificity phosphatase 2 [Source:HGNC Symbol;Acc:HGNC:3068]	OG0012373	106513650	LOC106513650	PREDICTED: dual specificity protein phosphatase 2-like	9
13	XP_013858383.1	ENSG00000066322	64834	ELOVL1	ELOVL fatty acid elongase 1 [Source:HGNC Symbol;Acc:HGNC:14418]	OG0001086	106513888	LOC106513888	PREDICTED: elongation of very long chain fatty acids protein 1-like	10
16	XP_013858420.1	ENSG00000007908	6401	SELE	selectin E [Source:HGNC Symbol;Acc:HGNC:10718]	OG0002564	106513909	LOC106513909	PREDICTED: E-selectin-like	11
17	XP_013858737.1	ENSG00000271271	574537	UGT2A2	UDP glucuronosyltransferase family 2 member A2 [Source:HGNC Symbol;Acc:HGNC:28183]	#N/A	106514153	LOC106514153	PREDICTED: UDP-glucuronosyltransferase 1-2-like	13
18	XP_013858757.1	ENSG00000242715	728591	CCDC169	coiled-coil domain containing 169 [Source:HGNC Symbol;Acc:HGNC:34361]	OG0010728	106514166	ccdc169	PREDICTED: coiled-coil domain-containing protein 169	89
19	XP_013858842.1	ENSG00000178719	2907	GRINA	glutamate ionotropic receptor NMDA type subunit associated protein 1 [Source:HGNC Symbol;Acc:HGNC:4589]	#N/A	106514229	LOC106514229	PREDICTED: protein lifeguard 1-like	14
20	XP_013859220.1	ENSG00000276045	84876	#N/A	#N/A	OG0001203	106514480	orai1	PREDICTED: calcium release-activated calcium channel protein 1	108
21	XP_013859248.1	ENSG00000204498	4795	NFKBIL1	NFKB inhibitor like 1 [Source:HGNC Symbol;Acc:HGNC:7800]	OG0003588	106514498	nfkbil1	PREDICTED: NF-kappa-B inhibitor-like protein 1	105
22	XP_013859339.1	ENSG00000198435	441478	NRARP	NOTCH regulated ankyrin repeat protein [Source:HGNC Symbol;Acc:HGNC:33843]	OG0010754	106514566	nrarp	PREDICTED: notch-regulated ankyrin repeat-containing protein	107
23	XP_013859509.1	ENSG00000091010	5459	POU4F3	POU class 4 homeobox 3 [Source:HGNC Symbol;Acc:HGNC:9220]	#N/A	106514659	LOC106514659	PREDICTED: brain-specific homeobox/POU domain protein 3-like	15
24	XP_013859882.1	ENSG00000007952	27035	NOX1	NADPH oxidase 1 [Source:HGNC Symbol;Acc:HGNC:7889]	OG0010783	106514894	nox1	PREDICTED: NADPH oxidase 1	106
25	XP_013860307.1	ENSG00000140450	91947	ARRDC4	arrestin domain containing 4 [Source:HGNC Symbol;Acc:HGNC:28087]	OG0000278	106515190	txnip	PREDICTED: thioredoxin-interacting protein	118
26	XP_013860670.1	ENSG00000181027	79147	FKRP	fukutin related protein [Source:HGNC Symbol;Acc:HGNC:17997]	OG0005978	106515418	fkrp	PREDICTED: fukutin-related protein	98
29	XP_013861030.1	ENSG00000167244	3481	#N/A	#N/A	OG0007418	106515666	igf2	PREDICTED: insulin-like growth factor II	101
30	XP_013862083.1	ENSG00000125872	164312	#N/A	#N/A	OG0002924	106516331	LOC106516331	PREDICTED: LRRN4 C-terminal-like protein isoform X1	16
32	XP_013862441.1	ENSG00000168209	54541	#N/A	#N/A	OG0002038	106516571	ddit4	PREDICTED: DNA damage-inducible transcript 4 protein	93
34	XP_013863157.1	#N/A	#N/A	UC_PR_LOC106517026	#N/A	#N/A	106517026	LOC106517026	PREDICTED: uncharacterized protein LOC106517026	17
35	XP_013863917.1	ENSG00000164749	3174	#N/A	#N/A	OG0001349	106517559	hnf4g	PREDICTED: hepatocyte nuclear factor 4-gamma isoform X1	100
38	XP_013864241.1	ENSG00000188818	79844	#N/A	#N/A	OG0002333	106517780	LOC106517780	PREDICTED: probable palmitoyltransferase ZDHHC11	18
39	XP_013864519.1	ENSG00000068745	51447	IP6K2	inositol hexakisphosphate kinase 2 [Source:HGNC Symbol;Acc:HGNC:17313]	OG0001671	106518001	LOC106518001	PREDICTED: inositol hexakisphosphate kinase 2-like	19
40	XP_013864687.1	#N/A	#N/A	PRDCT_PR	#N/A	#N/A	106518119	LOC106518119	PREDICTED: origin recognition complex subunit 4-like	20
41	XP_013865158.1	ENSG00000143595	89872	AQP10	aquaporin 10 [Source:HGNC Symbol;Acc:HGNC:16029]	#N/A	106518418	LOC106518418	PREDICTED: aquaporin-10-like	21
42	XP_013865195.1	ENSG00000172469	79694	#N/A	#N/A	OG0002632	106518445	LOC106518445	PREDICTED: glycoprotein endo-alpha-1,2-mannosidase-like	22
43	XP_013865339.1	ENSG00000170482	9963	SLC23A1	solute carrier family 23 member 1 [Source:HGNC Symbol;Acc:HGNC:10974]	#N/A	106518547	LOC106518547	PREDICTED: solute carrier family 23 member 1-like	23
44	XP_013865403.1	ENSG00000104140	171177	RHOV	ras homolog family member V [Source:HGNC Symbol;Acc:HGNC:18313]	OG0009379	106518598	rhov	PREDICTED: rho-related GTP-binding protein RhoV	109
45	XP_013865502.1	ENSG00000125398	6662	SOX9	SRY-box transcription factor 9 [Source:HGNC Symbol;Acc:HGNC:11204]	OG0000644	106518676	sox9	PREDICTED: transcription factor SOX-9	112
46	XP_013865507.1	ENSG00000005513	30812	SOX8	SRY-box transcription factor 8 [Source:HGNC Symbol;Acc:HGNC:11203]	OG0000644	106518681	sox8	PREDICTED: transcription factor SOX-8	111
47	XP_013865521.1	ENSG00000073067	54905	CYP2W1	cytochrome P450 family 2 subfamily W member 1 [Source:HGNC Symbol;Acc:HGNC:20243]	#N/A	106518691	LOC106518691	PREDICTED: cytochrome P450 2K1-like	24
48	XP_013865522.1	ENSG00000138115	1558	CYP2C8	cytochrome P450 family 2 subfamily C member 8 [Source:HGNC Symbol;Acc:HGNC:2622]	#N/A	106518692	LOC106518692	PREDICTED: cytochrome P450 2K1-like isoform X1	25
51	XP_013866177.1	ENSG00000171786	4807	NHLH1	nescient helix-loop-helix 1 [Source:HGNC Symbol;Acc:HGNC:7817]	OG0002346	106519169	LOC106519169	PREDICTED: helix-loop-helix protein 2-like	27
57	XP_013866724.1	ENSG00000167543	90313	TP53I13	tumor protein p53 inducible protein 13 [Source:HGNC Symbol;Acc:HGNC:25102]	#N/A	106519552	tp53i13	PREDICTED: tumor protein p53-inducible protein 13	116
58	XP_013867124.1	#N/A	#N/A	PRDCT_PR	#N/A	#N/A	106519838	LOC106519838	PREDICTED: inosine-uridine preferring nucleoside hydrolase-like	29
59	XP_013867558.1	ENSG00000184984	1133	#N/A	#N/A	OG0000141	106520150	LOC106520150	PREDICTED: muscarinic acetylcholine receptor M5-like	30
62	XP_013867613.1	ENSG00000116194	9068	ANGPTL1	angiopoietin like 1 [Source:HGNC Symbol;Acc:HGNC:489]	#N/A	106520191	LOC106520191	PREDICTED: fibrinogen-like protein 1-like protein	31
64	XP_013868473.1	ENSG00000142959	266675	BEST4	bestrophin 4 [Source:HGNC Symbol;Acc:HGNC:17106]	OG0000875	106520767	best4	PREDICTED: bestrophin-4	87
65	XP_013868478.1	ENSG00000121903	7579	ZSCAN20	zinc finger and SCAN domain containing 20 [Source:HGNC Symbol;Acc:HGNC:13093]	#N/A	106520772	LOC106520772	PREDICTED: zinc finger protein 415-like	32
66	XP_013868845.1	ENSG00000175040	9435	CHST2	carbohydrate sulfotransferase 2 [Source:HGNC Symbol;Acc:HGNC:1970]	OG0009521	106521013	chst2	PREDICTED: carbohydrate sulfotransferase 2	91
67	XP_013868989.1	ENSG00000177283	8325	#N/A	#N/A	OG0001911	106521115	fzd8	PREDICTED: frizzled-8	99
68	XP_013869619.1	ENSG00000150893	341640	FREM2	FRAS1 related extracellular matrix 2 [Source:HGNC Symbol;Acc:HGNC:25396]	OG0002027	106521536	LOC106521536	PREDICTED: FRAS1-related extracellular matrix protein 2-like	34
69	XP_013869962.1	ENSG00000171823	144699	FBXL14	F-box and leucine rich repeat protein 14 [Source:HGNC Symbol;Acc:HGNC:28624]	OG0004320	106521787	LOC106521787	PREDICTED: F-box/LRR-repeat protein 14	36
70	XP_013870126.1	ENSG00000113742	80315	CPEB4	cytoplasmic polyadenylation element binding protein 4 [Source:HGNC Symbol;Acc:HGNC:21747]	OG0000420	106521908	LOC106521908	PREDICTED: cytoplasmic polyadenylation element-binding protein 4-like isoform X1	37
77	XP_013870175.1	ENSG00000274853	79922	MRM1	mitochondrial rRNA methyltransferase 1 [Source:HGNC Symbol;Acc:HGNC:26202]	OG0009578	106521944	mrm1	PREDICTED: rRNA methyltransferase 1, mitochondrial	104
78	XP_013870707.1	#N/A	#N/A	PRDCT_PR	#N/A	#N/A	106522290	LOC106522290	PREDICTED: protein MTL1-like isoform X1	38
80	XP_013870985.1	ENSG00000225697	65010	SLC26A6	solute carrier family 26 member 6 [Source:HGNC Symbol;Acc:HGNC:14472]	OG0002265	106522501	LOC106522501	PREDICTED: solute carrier family 26 member 6-like	39
81	XP_013872015.1	ENSG00000188130	6300	MAPK12	mitogen-activated protein kinase 12 [Source:HGNC Symbol;Acc:HGNC:6874]	#N/A	106523196	LOC106523196	PREDICTED: mitogen-activated protein kinase 12-like	43
82	XP_013872753.1	ENSG00000171793	1503	#N/A	#N/A	OG0002137	106523759	LOC106523759	PREDICTED: CTP synthase 1-like	44
83	XP_013875061.1	ENSG00000180447	2619	GAS1	growth arrest specific 1 [Source:HGNC Symbol;Acc:HGNC:4165]	OG0005286	106525381	LOC106525381	PREDICTED: growth arrest-specific protein 1-like	47
84	XP_013875719.1	ENSG00000188613	340719	NANOS1	nanos C2HC-type zinc finger 1 [Source:HGNC Symbol;Acc:HGNC:23044]	OG0001084	106525886	LOC106525886	PREDICTED: nanos homolog 1-like	48
85	XP_013875777.1	ENSG00000162585	199990	FAAP20	FA core complex associated protein 20 [Source:HGNC Symbol;Acc:HGNC:26428]	OG0013758	106525924	LOC106525924	PREDICTED: basic salivary proline-rich protein 2-like	49
86	XP_013875795.1	ENSG00000177283	8325	#N/A	#N/A	OG0001911	106525940	LOC106525940	PREDICTED: frizzled-8-like	50
87	XP_013876237.1	ENSG00000079215	6507	#N/A	#N/A	OG0000127	106526225	LOC106526225	PREDICTED: excitatory amino acid transporter 1-like	51
88	XP_013876302.1	ENSG00000176399	63951	DMRTA1	DMRT like family A1 [Source:HGNC Symbol;Acc:HGNC:13826]	OG0002433	106526280	dmrta1	PREDICTED: doublesex- and mab-3-related transcription factor A1	95
89	XP_013878464.1	ENSG00000108239	23232	TBC1D12	TBC1 domain family member 12 [Source:HGNC Symbol;Acc:HGNC:29082]	OG0002230	106527980	LOC106527980	PREDICTED: TBC1 domain family member 12-like	54
90	XP_013878469.1	ENSG00000116815	965	CD58	CD58 molecule [Source:HGNC Symbol;Acc:HGNC:1688]	#N/A	106527983	LOC106527983	PREDICTED: uncharacterized protein LOC106527983	55
91	XP_013878699.1	ENSG00000164543	9263	STK17A	serine/threonine kinase 17a [Source:HGNC Symbol;Acc:HGNC:11395]	#N/A	106528147	LOC106528147	PREDICTED: serine/threonine-protein kinase 17A-like	56
92	XP_013879495.1	ENSG00000174776	151790	WDR49	WD repeat domain 49 [Source:HGNC Symbol;Acc:HGNC:26587]	#N/A	106528787	LOC106528787	PREDICTED: WD repeat-containing protein 49-like	58
93	XP_013879731.1	ENSG00000162545	55450	CAMK2N1	calcium/calmodulin dependent protein kinase II inhibitor 1 [Source:HGNC Symbol;Acc:HGNC:24190]	OG0006714	106528983	camk2n2	PREDICTED: calcium/calmodulin-dependent protein kinase II inhibitor 2	88
94	XP_013879897.1	ENSG00000134323	4613	MYCN	MYCN proto-oncogene, bHLH transcription factor [Source:HGNC Symbol;Acc:HGNC:7559]	#N/A	106529105	LOC106529105	PREDICTED: transcriptional regulator Myc-2-like	59
95	XP_013880507.1	ENSG00000099203	11018	TMED1	transmembrane p24 trafficking protein 1 [Source:HGNC Symbol;Acc:HGNC:17291]	OG0001746	106529582	tmed1	PREDICTED: transmembrane emp24 domain-containing protein 1	115
96	XP_013880521.1	ENSG00000149084	51144	HSD17B12	hydroxysteroid 17-beta dehydrogenase 12 [Source:HGNC Symbol;Acc:HGNC:18646]	OG0005205	106529596	LOC106529596	PREDICTED: very-long-chain 3-oxoacyl-CoA reductase-A-like	60
97	XP_013880597.1	ENSG00000123159	10755	GIPC1	GIPC PDZ domain containing family member 1 [Source:HGNC Symbol;Acc:HGNC:1226]	OG0001510	106529657	LOC106529657	PREDICTED: PDZ domain-containing protein GIPC1-like	61
98	XP_013880735.1	ENSG00000274349	26149	ZNF658	zinc finger protein 658 [Source:HGNC Symbol;Acc:HGNC:25226]	#N/A	106529751	LOC106529751	PREDICTED: gastrula zinc finger protein XlCGF57.1-like, partial	62
99	XP_013880810.1	ENSG00000151468	83643	CCDC3	coiled-coil domain containing 3 [Source:HGNC Symbol;Acc:HGNC:23813]	OG0003554	106529838	ccdc3	PREDICTED: coiled-coil domain-containing protein 3	90
100	XP_013881408.1	ENSG00000186479	401190	RGS7BP	regulator of G protein signaling 7 binding protein [Source:HGNC Symbol;Acc:HGNC:23271]	OG0004815	106530358	LOC106530358	PREDICTED: regulator of G-protein signaling 7-binding protein B-like	64
101	XP_013881568.1	ENSG00000180447	2619	GAS1	growth arrest specific 1 [Source:HGNC Symbol;Acc:HGNC:4165]	OG0005286	106530483	LOC106530483	PREDICTED: growth arrest-specific protein 1-like	65
102	XP_013881613.1	ENSG00000198453	374900	ZNF568	zinc finger protein 568 [Source:HGNC Symbol;Acc:HGNC:25392]	#N/A	106530522	LOC106530522	PREDICTED: gastrula zinc finger protein XlCGF8.2DB-like	66
103	XP_013881648.1	ENSG00000138615	8483	CILP	cartilage intermediate layer protein [Source:HGNC Symbol;Acc:HGNC:1980]	OG0006790	106530554	cilp	PREDICTED: cartilage intermediate layer protein 1 isoform X1	92
107	XP_013882252.1	ENSG00000188042	10123	ARL4C	ADP ribosylation factor like GTPase 4C [Source:HGNC Symbol;Acc:HGNC:698]	OG0000815	106531038	arl4c	PREDICTED: ADP-ribosylation factor-like protein 4C	86
108	XP_013882492.1	ENSG00000163083	3625	INHBB	inhibin subunit beta B [Source:HGNC Symbol;Acc:HGNC:6067]	OG0000723	106531240	LOC106531240	PREDICTED: inhibin beta B chain-like	67
109	XP_013882518.1	ENSG00000180185	81889	#N/A	#N/A	OG0008468	106531258	fahd1	PREDICTED: acylpyruvase FAHD1, mitochondrial	96
110	XP_013883722.1	ENSG00000163435	1999	ELF3	E74 like ETS transcription factor 3 [Source:HGNC Symbol;Acc:HGNC:3318]	OG0001842	106532244	LOC106532244	PREDICTED: ETS-related transcription factor Elf-3-like	68
111	XP_013883938.1	ENSG00000144476	57007	ACKR3	atypical chemokine receptor 3 [Source:HGNC Symbol;Acc:HGNC:23692]	OG0008541	106532440	ackr3	PREDICTED: atypical chemokine receptor 3	85
112	XP_013884182.1	ENSG00000165943	64112	MOAP1	modulator of apoptosis 1 [Source:HGNC Symbol;Acc:HGNC:16658]	OG0000983	106532619	LOC106532619	PREDICTED: paraneoplastic antigen Ma1 homolog	69
113	XP_013885893.1	ENSG00000127528	10365	#N/A	#N/A	OG0006904	106533957	klf2	PREDICTED: Krueppel-like factor 2	103
114	XP_013886353.1	ENSG00000143878	388	RHOB	ras homolog family member B [Source:HGNC Symbol;Acc:HGNC:668]	OG0000544	106534305	LOC106534305	PREDICTED: rho-related GTP-binding protein RhoB-like	71
115	XP_013887174.1	ENSG00000138639	83478	ARHGAP24	Rho GTPase activating protein 24 [Source:HGNC Symbol;Acc:HGNC:25361]	#N/A	106534921	LOC106534921	PREDICTED: rho GTPase-activating protein 24-like isoform X1	72
118	XP_013887404.1	ENSG00000106384	346606	MOGAT3	monoacylglycerol O-acyltransferase 3 [Source:HGNC Symbol;Acc:HGNC:23249]	OG0000376	106535072	LOC106535072	PREDICTED: diacylglycerol O-acyltransferase 2-like isoform X1	73
122	XP_013887672.1	ENSG00000205642	425054	VCX3B	variable charge X-linked 3B [Source:HGNC Symbol;Acc:HGNC:31838]	#N/A	106535257	LOC106535257	PREDICTED: repetitive proline-rich cell wall protein 2-like	74
123	XP_013887823.1	#N/A	#N/A	PRDCT_PR	#N/A	#N/A	106535370	LOC106535370	PREDICTED: pseudouridine-metabolizing bifunctional protein C1861.05-like	75
124	XP_013888395.1	ENSG00000189431	644943	RASSF10	Ras association domain family member 10 [Source:HGNC Symbol;Acc:HGNC:33984]	OG0002656	106535829	LOC106535829	PREDICTED: ras association domain-containing protein 10-like	76
125	XP_013889864.1	ENSG00000134323	4613	#N/A	#N/A	OG0010366	106537045	LOC106537045	PREDICTED: N-myc proto-oncogene protein-like	78
126	XP_013889904.1	ENSG00000182902	83733	SLC25A18	solute carrier family 25 member 18 [Source:HGNC Symbol;Acc:HGNC:10988]	OG0000865	106537085	slc25a18	PREDICTED: mitochondrial glutamate carrier 2	110
128	XP_013890024.1	ENSG00000172469	79694	#N/A	#N/A	OG0002632	106537193	LOC106537193	PREDICTED: glycoprotein endo-alpha-1,2-mannosidase-like	79
129	#N/A	ENSG00000198888	#N/A	MT-ND1	#N/A	#N/A	#N/A	ND1	#N/A	80
130	#N/A	ENSG00000198763	#N/A	MT-ND2	#N/A	#N/A	#N/A	ND2	#N/A	81
131	#N/A	ENSG00000198786	#N/A	MT-ND5	#N/A	#N/A	#N/A	ND5	#N/A	82
132	#N/A	ENSG00000198695	#N/A	MT-ND6	#N/A	#N/A	#N/A	ND6	#N/A	83
133	#N/A	#N/A	#N/A	tRNALeu2-1	#N/A	#N/A	#N/A	tRNALeu2-1	#N/A	113
134	#N/A	#N/A	#N/A	tRNALeu2-2	#N/A	#N/A	#N/A	tRNALeu2-2	#N/A	114
135	#N/A	#N/A	#N/A	Pseudo_16S	#N/A	#N/A	#N/A	Pseudo16S	#N/A	84
136	#N/A	#N/A	#N/A	PRDCT_PR_16S	#N/A	#N/A	#N/A	16S	#N/A	1
137	#N/A	#N/A	#N/A	UC_NC_LOC106519577	#N/A	#N/A	#N/A	LOC106519577	#N/A	28
138	#N/A	#N/A	#N/A	UC_NC_LOC106520982	#N/A	#N/A	#N/A	LOC106520982	#N/A	33
139	#N/A	#N/A	#N/A	Pseudo_lethal(3)malignant brain tumor-like protein 3 pseudogene	#N/A	#N/A	#N/A	LOC106521655	#N/A	35
140	#N/A	#N/A	#N/A	UC_NC_LOC106522787	#N/A	#N/A	#N/A	LOC106522787	#N/A	40
141	#N/A	#N/A	#N/A	UC_NC_LOC106522949	#N/A	#N/A	#N/A	LOC106522949	#N/A	41
142	#N/A	#N/A	#N/A	UC_NC_LOC106523057	#N/A	#N/A	#N/A	LOC106523057	#N/A	42
143	#N/A	#N/A	#N/A	UC_NC_LOC106525316	#N/A	#N/A	#N/A	LOC106525316	#N/A	46
144	#N/A	#N/A	#N/A	UC_NC_LOC106527556	#N/A	#N/A	#N/A	LOC106527556	#N/A	53
145	#N/A	#N/A	#N/A	UC_NC_LOC106528641	#N/A	#N/A	#N/A	LOC106528641	#N/A	57
146	#N/A	#N/A	#N/A	UC_NC_LOC106530090	#N/A	#N/A	#N/A	LOC106530090	#N/A	63
147	#N/A	#N/A	#N/A	UC_NC_LOC106533641	#N/A	#N/A	#N/A	LOC106533641	#N/A	70
148	#N/A	#N/A	#N/A	Pseudo_homeobox protein DBX1-B pseudogene	#N/A	#N/A	#N/A	LOC106537043	#N/A	77
149	#N/A	#N/A	#N/A	trnaq-cug	#N/A	#N/A	#N/A	trnaq-cug	#N/A	117
150	#N/A	#N/A	#N/A	UC_NC_LOC106525296	#N/A	#N/A	#N/A	LOC106525296	#N/A	45
151	#N/A	#N/A	#N/A	UC_NC_LOC106513924	#N/A	#N/A	#N/A	LOC106513924	#N/A	12
152	#N/A	#N/A	#N/A	UC_NC_LOC106518930	#N/A	#N/A	#N/A	LOC106518930	#N/A	26
153	#N/A	#N/A	#N/A	UC_NC_LOC106526950	#N/A	#N/A	#N/A	LOC106526950	#N/A	52

## Sheet: 24hA unique
	Austrofundulus_limnaeus	EnsemblID_Hs	EntrezID_Hs	Gene_Hs	Description_Hs	Orthogroup	GeneID_Al	Locus_Al	description_Al	...1
1	XP_013855341.1	ENSG00000185112	131583	FAM43A	family with sequence similarity 43 member A [Source:HGNC Symbol;Acc:HGNC:26888]	OG0002837	106511138	fam43a	PREDICTED: protein FAM43A	49
2	XP_013855745.1	ENSG00000198786	4540	MT-ND5	mitochondrially encoded NADH:ubiquinone oxidoreductase core subunit 5 [Source:HGNC Symbol;Acc:HGNC:7461]	OG0007170	106511533	LOC106511533	PREDICTED: LOW QUALITY PROTEIN: NADH-ubiquinone oxidoreductase chain 5-like	2
3	XP_013856451.1	#N/A	#N/A	#N/A	#N/A	#N/A	106512364	LOC106512364	PREDICTED: uncharacterized protein LOC106512364	3
4	XP_013856457.1	ENSG00000087237	1071	CETP	cholesteryl ester transfer protein [Source:HGNC Symbol;Acc:HGNC:1869]	OG0010634	106512370	LOC106512370	PREDICTED: cholesteryl ester transfer protein-like	4
5	XP_013856480.1	#N/A	#N/A	#N/A	#N/A	#N/A	106512398	LOC106512398	PREDICTED: uncharacterized protein LOC106512398	5
6	XP_013856963.1	ENSG00000078098	2191	#N/A	#N/A	OG0001437	106512945	LOC106512945	PREDICTED: dipeptidyl peptidase 4-like	6
7	XP_013857486.1	ENSG00000151689	3628	INPP1	inositol polyphosphate-1-phosphatase [Source:HGNC Symbol;Acc:HGNC:6071]	OG0010676	106513286	inpp1	PREDICTED: inositol polyphosphate 1-phosphatase	53
8	XP_013858043.1	ENSG00000158050	1844	DUSP2	dual specificity phosphatase 2 [Source:HGNC Symbol;Acc:HGNC:3068]	OG0012373	106513650	LOC106513650	PREDICTED: dual specificity protein phosphatase 2-like	7
9	XP_013858757.1	ENSG00000242715	728591	CCDC169	coiled-coil domain containing 169 [Source:HGNC Symbol;Acc:HGNC:34361]	OG0010728	106514166	ccdc169	PREDICTED: coiled-coil domain-containing protein 169	47
10	XP_013859220.1	ENSG00000276045	84876	#N/A	#N/A	OG0001203	106514480	orai1	PREDICTED: calcium release-activated calcium channel protein 1	57
11	XP_013859248.1	ENSG00000204498	4795	NFKBIL1	NFKB inhibitor like 1 [Source:HGNC Symbol;Acc:HGNC:7800]	OG0003588	106514498	nfkbil1	PREDICTED: NF-kappa-B inhibitor-like protein 1	55
12	XP_013859509.1	ENSG00000091010	5459	POU4F3	POU class 4 homeobox 3 [Source:HGNC Symbol;Acc:HGNC:9220]	#N/A	106514659	LOC106514659	PREDICTED: brain-specific homeobox/POU domain protein 3-like	9
13	XP_013859882.1	ENSG00000007952	27035	NOX1	NADPH oxidase 1 [Source:HGNC Symbol;Acc:HGNC:7889]	OG0010783	106514894	nox1	PREDICTED: NADPH oxidase 1	56
14	XP_013860670.1	ENSG00000181027	79147	FKRP	fukutin related protein [Source:HGNC Symbol;Acc:HGNC:17997]	OG0005978	106515418	fkrp	PREDICTED: fukutin-related protein	50
17	XP_013861030.1	ENSG00000167244	3481	#N/A	#N/A	OG0007418	106515666	igf2	PREDICTED: insulin-like growth factor II	52
18	XP_013862441.1	ENSG00000168209	54541	#N/A	#N/A	OG0002038	106516571	ddit4	PREDICTED: DNA damage-inducible transcript 4 protein	48
20	XP_013863157.1	#N/A	#N/A	#N/A	#N/A	#N/A	106517026	LOC106517026	PREDICTED: uncharacterized protein LOC106517026	10
21	XP_013863917.1	ENSG00000164749	3174	#N/A	#N/A	OG0001349	106517559	hnf4g	PREDICTED: hepatocyte nuclear factor 4-gamma isoform X1	51
24	XP_013864519.1	ENSG00000068745	51447	IP6K2	inositol hexakisphosphate kinase 2 [Source:HGNC Symbol;Acc:HGNC:17313]	OG0001671	106518001	LOC106518001	PREDICTED: inositol hexakisphosphate kinase 2-like	11
25	XP_013865158.1	ENSG00000143595	89872	AQP10	aquaporin 10 [Source:HGNC Symbol;Acc:HGNC:16029]	#N/A	106518418	LOC106518418	PREDICTED: aquaporin-10-like	12
26	XP_013865339.1	ENSG00000170482	9963	SLC23A1	solute carrier family 23 member 1 [Source:HGNC Symbol;Acc:HGNC:10974]	#N/A	106518547	LOC106518547	PREDICTED: solute carrier family 23 member 1-like	13
27	XP_013865403.1	ENSG00000104140	171177	RHOV	ras homolog family member V [Source:HGNC Symbol;Acc:HGNC:18313]	OG0009379	106518598	rhov	PREDICTED: rho-related GTP-binding protein RhoV	58
28	XP_013866724.1	ENSG00000167543	90313	TP53I13	tumor protein p53 inducible protein 13 [Source:HGNC Symbol;Acc:HGNC:25102]	#N/A	106519552	tp53i13	PREDICTED: tumor protein p53-inducible protein 13	60
29	XP_013867124.1	#N/A	#N/A	#N/A	#N/A	#N/A	106519838	LOC106519838	PREDICTED: inosine-uridine preferring nucleoside hydrolase-like	15
30	XP_013868473.1	ENSG00000142959	266675	BEST4	bestrophin 4 [Source:HGNC Symbol;Acc:HGNC:17106]	OG0000875	106520767	best4	PREDICTED: bestrophin-4	45
31	XP_013868478.1	ENSG00000121903	7579	ZSCAN20	zinc finger and SCAN domain containing 20 [Source:HGNC Symbol;Acc:HGNC:13093]	#N/A	106520772	LOC106520772	PREDICTED: zinc finger protein 415-like	16
32	XP_013869619.1	ENSG00000150893	341640	FREM2	FRAS1 related extracellular matrix 2 [Source:HGNC Symbol;Acc:HGNC:25396]	OG0002027	106521536	LOC106521536	PREDICTED: FRAS1-related extracellular matrix protein 2-like	18
33	XP_013869962.1	ENSG00000171823	144699	FBXL14	F-box and leucine rich repeat protein 14 [Source:HGNC Symbol;Acc:HGNC:28624]	OG0004320	106521787	LOC106521787	PREDICTED: F-box/LRR-repeat protein 14	19
34	XP_013870126.1	ENSG00000113742	80315	CPEB4	cytoplasmic polyadenylation element binding protein 4 [Source:HGNC Symbol;Acc:HGNC:21747]	OG0000420	106521908	LOC106521908	PREDICTED: cytoplasmic polyadenylation element-binding protein 4-like isoform X1	20
41	XP_013870707.1	#N/A	#N/A	#N/A	#N/A	#N/A	106522290	LOC106522290	PREDICTED: protein MTL1-like isoform X1	21
43	XP_013870985.1	ENSG00000225697	65010	SLC26A6	solute carrier family 26 member 6 [Source:HGNC Symbol;Acc:HGNC:14472]	OG0002265	106522501	LOC106522501	PREDICTED: solute carrier family 26 member 6-like	22
44	XP_013872015.1	ENSG00000188130	6300	MAPK12	mitogen-activated protein kinase 12 [Source:HGNC Symbol;Acc:HGNC:6874]	#N/A	106523196	LOC106523196	PREDICTED: mitogen-activated protein kinase 12-like	25
45	XP_013878464.1	ENSG00000108239	23232	TBC1D12	TBC1 domain family member 12 [Source:HGNC Symbol;Acc:HGNC:29082]	OG0002230	106527980	LOC106527980	PREDICTED: TBC1 domain family member 12-like	29
46	XP_013878469.1	ENSG00000116815	965	CD58	CD58 molecule [Source:HGNC Symbol;Acc:HGNC:1688]	#N/A	106527983	LOC106527983	PREDICTED: uncharacterized protein LOC106527983	30
47	XP_013879731.1	ENSG00000162545	55450	CAMK2N1	calcium/calmodulin dependent protein kinase II inhibitor 1 [Source:HGNC Symbol;Acc:HGNC:24190]	OG0006714	106528983	camk2n2	PREDICTED: calcium/calmodulin-dependent protein kinase II inhibitor 2	46
48	XP_013880507.1	ENSG00000099203	11018	TMED1	transmembrane p24 trafficking protein 1 [Source:HGNC Symbol;Acc:HGNC:17291]	OG0001746	106529582	tmed1	PREDICTED: transmembrane emp24 domain-containing protein 1	59
49	XP_013880521.1	ENSG00000149084	51144	HSD17B12	hydroxysteroid 17-beta dehydrogenase 12 [Source:HGNC Symbol;Acc:HGNC:18646]	OG0005205	106529596	LOC106529596	PREDICTED: very-long-chain 3-oxoacyl-CoA reductase-A-like	31
50	XP_013880597.1	ENSG00000123159	10755	GIPC1	GIPC PDZ domain containing family member 1 [Source:HGNC Symbol;Acc:HGNC:1226]	OG0001510	106529657	LOC106529657	PREDICTED: PDZ domain-containing protein GIPC1-like	32
51	XP_013880735.1	ENSG00000274349	26149	ZNF658	zinc finger protein 658 [Source:HGNC Symbol;Acc:HGNC:25226]	#N/A	106529751	LOC106529751	PREDICTED: gastrula zinc finger protein XlCGF57.1-like, partial	33
52	XP_013881408.1	ENSG00000186479	401190	RGS7BP	regulator of G protein signaling 7 binding protein [Source:HGNC Symbol;Acc:HGNC:23271]	OG0004815	106530358	LOC106530358	PREDICTED: regulator of G-protein signaling 7-binding protein B-like	34
53	XP_013882492.1	ENSG00000163083	3625	INHBB	inhibin subunit beta B [Source:HGNC Symbol;Acc:HGNC:6067]	OG0000723	106531240	LOC106531240	PREDICTED: inhibin beta B chain-like	35
54	XP_013883722.1	ENSG00000163435	1999	ELF3	E74 like ETS transcription factor 3 [Source:HGNC Symbol;Acc:HGNC:3318]	OG0001842	106532244	LOC106532244	PREDICTED: ETS-related transcription factor Elf-3-like	36
55	XP_013885893.1	ENSG00000127528	10365	#N/A	#N/A	OG0006904	106533957	klf2	PREDICTED: Krueppel-like factor 2	54
56	XP_013886353.1	ENSG00000143878	388	RHOB	ras homolog family member B [Source:HGNC Symbol;Acc:HGNC:668]	OG0000544	106534305	LOC106534305	PREDICTED: rho-related GTP-binding protein RhoB-like	37
57	XP_013887174.1	ENSG00000138639	83478	ARHGAP24	Rho GTPase activating protein 24 [Source:HGNC Symbol;Acc:HGNC:25361]	#N/A	106534921	LOC106534921	PREDICTED: rho GTPase-activating protein 24-like isoform X1	38
60	XP_013887404.1	ENSG00000106384	346606	MOGAT3	monoacylglycerol O-acyltransferase 3 [Source:HGNC Symbol;Acc:HGNC:23249]	OG0000376	106535072	LOC106535072	PREDICTED: diacylglycerol O-acyltransferase 2-like isoform X1	39
64	XP_013890024.1	ENSG00000172469	79694	#N/A	#N/A	OG0002632	106537193	LOC106537193	PREDICTED: glycoprotein endo-alpha-1,2-mannosidase-like	40
65	#N/A	ENSG00000198888	#N/A	MT-ND1	#N/A	#N/A	#N/A	ND1	#N/A	41
66	#N/A	ENSG00000198763	#N/A	MT-ND2	#N/A	#N/A	#N/A	ND2	#N/A	42
67	#N/A	ENSG00000198786	#N/A	MT-ND5	#N/A	#N/A	#N/A	ND5	#N/A	43
68	#N/A	ENSG00000198695	#N/A	MT-ND6	#N/A	#N/A	#N/A	ND6	#N/A	44
69	#N/A	#N/A	#N/A	16S	#N/A	#N/A	#N/A	16S	#N/A	1
70	#N/A	#N/A	#N/A	UC_NC_LOC106519577	#N/A	#N/A	#N/A	LOC106519577	#N/A	14
71	#N/A	#N/A	#N/A	UC_NC_LOC106520982	#N/A	#N/A	#N/A	LOC106520982	#N/A	17
72	#N/A	#N/A	#N/A	UC_NC_LOC106522787	#N/A	#N/A	#N/A	LOC106522787	#N/A	23
73	#N/A	#N/A	#N/A	UC_NC_LOC106523057	#N/A	#N/A	#N/A	LOC106523057	#N/A	24
74	#N/A	#N/A	#N/A	UC_NC_LOC106525316	#N/A	#N/A	#N/A	LOC106525316	#N/A	27
75	#N/A	#N/A	#N/A	UC_NC_LOC106527556	#N/A	#N/A	#N/A	LOC106527556	#N/A	28
76	#N/A	#N/A	#N/A	trnaq-cug	#N/A	#N/A	#N/A	trnaq-cug	#N/A	61
77	#N/A	#N/A	#N/A	UC_NC_LOC106525296	#N/A	#N/A	#N/A	LOC106525296	#N/A	26
78	#N/A	#N/A	#N/A	UC_NC_LOC106513924	#N/A	#N/A	#N/A	LOC106513924	#N/A	8

## Sheet: 24hA 2hR shared
	Austrofundulus_limnaeus	EnsemblID_Hs	EntrezID_Hs	Gene_Hs	Description_Hs	Orthogroup	GeneID_Al	Locus_Al	description_Al	...1
1	XP_013857489.1	ENSG00000160307	6285	S100B	S100 calcium binding protein B [Source:HGNC Symbol;Acc:HGNC:10500]	#N/A	106513289	LOC106513289	PREDICTED: protein S100-B-like isoform X1	1
3	XP_013857495.1	ENSG00000140519	51458	RHCG	Rh family C glycoprotein [Source:HGNC Symbol;Acc:HGNC:18140]	#N/A	106513294	LOC106513294	PREDICTED: ammonium transporter Rh type B-like	2
4	XP_013857854.1	ENSG00000107984	22943	DKK1	dickkopf WNT signaling pathway inhibitor 1 [Source:HGNC Symbol;Acc:HGNC:2891]	OG0007263	106513523	dkk1	PREDICTED: dickkopf-related protein 1	44
5	XP_013858383.1	ENSG00000066322	64834	ELOVL1	ELOVL fatty acid elongase 1 [Source:HGNC Symbol;Acc:HGNC:14418]	OG0001086	106513888	LOC106513888	PREDICTED: elongation of very long chain fatty acids protein 1-like	3
8	XP_013858420.1	ENSG00000007908	6401	SELE	selectin E [Source:HGNC Symbol;Acc:HGNC:10718]	OG0002564	106513909	LOC106513909	PREDICTED: E-selectin-like	4
9	XP_013858737.1	ENSG00000271271	574537	UGT2A2	UDP glucuronosyltransferase family 2 member A2 [Source:HGNC Symbol;Acc:HGNC:28183]	#N/A	106514153	LOC106514153	PREDICTED: UDP-glucuronosyltransferase 1-2-like	5
10	XP_013858842.1	ENSG00000178719	2907	GRINA	glutamate ionotropic receptor NMDA type subunit associated protein 1 [Source:HGNC Symbol;Acc:HGNC:4589]	#N/A	106514229	LOC106514229	PREDICTED: protein lifeguard 1-like	6
11	XP_013859339.1	ENSG00000198435	441478	NRARP	NOTCH regulated ankyrin repeat protein [Source:HGNC Symbol;Acc:HGNC:33843]	OG0010754	106514566	nrarp	PREDICTED: notch-regulated ankyrin repeat-containing protein	49
12	XP_013860307.1	ENSG00000140450	91947	ARRDC4	arrestin domain containing 4 [Source:HGNC Symbol;Acc:HGNC:28087]	OG0000278	106515190	txnip	PREDICTED: thioredoxin-interacting protein	55
13	XP_013862083.1	ENSG00000125872	164312	#N/A	#N/A	OG0002924	106516331	LOC106516331	PREDICTED: LRRN4 C-terminal-like protein isoform X1	7
15	XP_013864241.1	ENSG00000188818	79844	#N/A	#N/A	OG0002333	106517780	LOC106517780	PREDICTED: probable palmitoyltransferase ZDHHC11	8
16	XP_013864687.1	#N/A	#N/A	#N/A	#N/A	#N/A	106518119	LOC106518119	PREDICTED: origin recognition complex subunit 4-like	9
17	XP_013865195.1	ENSG00000172469	79694	#N/A	#N/A	OG0002632	106518445	LOC106518445	PREDICTED: glycoprotein endo-alpha-1,2-mannosidase-like	10
18	XP_013865502.1	ENSG00000125398	6662	SOX9	SRY-box transcription factor 9 [Source:HGNC Symbol;Acc:HGNC:11204]	OG0000644	106518676	sox9	PREDICTED: transcription factor SOX-9	52
19	XP_013865507.1	ENSG00000005513	30812	SOX8	SRY-box transcription factor 8 [Source:HGNC Symbol;Acc:HGNC:11203]	OG0000644	106518681	sox8	PREDICTED: transcription factor SOX-8	51
20	XP_013865521.1	ENSG00000073067	54905	CYP2W1	cytochrome P450 family 2 subfamily W member 1 [Source:HGNC Symbol;Acc:HGNC:20243]	#N/A	106518691	LOC106518691	PREDICTED: cytochrome P450 2K1-like	11
21	XP_013865522.1	ENSG00000138115	1558	CYP2C8	cytochrome P450 family 2 subfamily C member 8 [Source:HGNC Symbol;Acc:HGNC:2622]	#N/A	106518692	LOC106518692	PREDICTED: cytochrome P450 2K1-like isoform X1	12
24	XP_013866177.1	ENSG00000171786	4807	NHLH1	nescient helix-loop-helix 1 [Source:HGNC Symbol;Acc:HGNC:7817]	OG0002346	106519169	LOC106519169	PREDICTED: helix-loop-helix protein 2-like	14
30	XP_013867558.1	ENSG00000184984	1133	#N/A	#N/A	OG0000141	106520150	LOC106520150	PREDICTED: muscarinic acetylcholine receptor M5-like	15
33	XP_013867613.1	ENSG00000116194	9068	ANGPTL1	angiopoietin like 1 [Source:HGNC Symbol;Acc:HGNC:489]	#N/A	106520191	LOC106520191	PREDICTED: fibrinogen-like protein 1-like protein	16
35	XP_013868845.1	ENSG00000175040	9435	CHST2	carbohydrate sulfotransferase 2 [Source:HGNC Symbol;Acc:HGNC:1970]	OG0009521	106521013	chst2	PREDICTED: carbohydrate sulfotransferase 2	42
36	XP_013868989.1	ENSG00000177283	8325	#N/A	#N/A	OG0001911	106521115	fzd8	PREDICTED: frizzled-8	47
37	XP_013870175.1	ENSG00000274853	79922	MRM1	mitochondrial rRNA methyltransferase 1 [Source:HGNC Symbol;Acc:HGNC:26202]	OG0009578	106521944	mrm1	PREDICTED: rRNA methyltransferase 1, mitochondrial	48
38	XP_013872753.1	ENSG00000171793	1503	#N/A	#N/A	OG0002137	106523759	LOC106523759	PREDICTED: CTP synthase 1-like	19
39	XP_013875061.1	ENSG00000180447	2619	GAS1	growth arrest specific 1 [Source:HGNC Symbol;Acc:HGNC:4165]	OG0005286	106525381	LOC106525381	PREDICTED: growth arrest-specific protein 1-like	20
40	XP_013875719.1	ENSG00000188613	340719	NANOS1	nanos C2HC-type zinc finger 1 [Source:HGNC Symbol;Acc:HGNC:23044]	OG0001084	106525886	LOC106525886	PREDICTED: nanos homolog 1-like	21
41	XP_013875777.1	ENSG00000162585	199990	FAAP20	FA core complex associated protein 20 [Source:HGNC Symbol;Acc:HGNC:26428]	OG0013758	106525924	LOC106525924	PREDICTED: basic salivary proline-rich protein 2-like	22
42	XP_013875795.1	ENSG00000177283	8325	#N/A	#N/A	OG0001911	106525940	LOC106525940	PREDICTED: frizzled-8-like	23
43	XP_013876237.1	ENSG00000079215	6507	#N/A	#N/A	OG0000127	106526225	LOC106526225	PREDICTED: excitatory amino acid transporter 1-like	24
44	XP_013876302.1	ENSG00000176399	63951	DMRTA1	DMRT like family A1 [Source:HGNC Symbol;Acc:HGNC:13826]	OG0002433	106526280	dmrta1	PREDICTED: doublesex- and mab-3-related transcription factor A1	45
45	XP_013878699.1	ENSG00000164543	9263	STK17A	serine/threonine kinase 17a [Source:HGNC Symbol;Acc:HGNC:11395]	#N/A	106528147	LOC106528147	PREDICTED: serine/threonine-protein kinase 17A-like	26
46	XP_013879495.1	ENSG00000174776	151790	WDR49	WD repeat domain 49 [Source:HGNC Symbol;Acc:HGNC:26587]	#N/A	106528787	LOC106528787	PREDICTED: WD repeat-containing protein 49-like	28
47	XP_013879897.1	ENSG00000134323	4613	MYCN	MYCN proto-oncogene, bHLH transcription factor [Source:HGNC Symbol;Acc:HGNC:7559]	#N/A	106529105	LOC106529105	PREDICTED: transcriptional regulator Myc-2-like	29
48	XP_013880810.1	ENSG00000151468	83643	CCDC3	coiled-coil domain containing 3 [Source:HGNC Symbol;Acc:HGNC:23813]	OG0003554	106529838	ccdc3	PREDICTED: coiled-coil domain-containing protein 3	41
49	XP_013881568.1	ENSG00000180447	2619	GAS1	growth arrest specific 1 [Source:HGNC Symbol;Acc:HGNC:4165]	OG0005286	106530483	LOC106530483	PREDICTED: growth arrest-specific protein 1-like	30
50	XP_013881613.1	ENSG00000198453	374900	ZNF568	zinc finger protein 568 [Source:HGNC Symbol;Acc:HGNC:25392]	#N/A	106530522	LOC106530522	PREDICTED: gastrula zinc finger protein XlCGF8.2DB-like	31
51	XP_013881648.1	ENSG00000138615	8483	CILP	cartilage intermediate layer protein [Source:HGNC Symbol;Acc:HGNC:1980]	OG0006790	106530554	cilp	PREDICTED: cartilage intermediate layer protein 1 isoform X1	43
55	XP_013882252.1	ENSG00000188042	10123	ARL4C	ADP ribosylation factor like GTPase 4C [Source:HGNC Symbol;Acc:HGNC:698]	OG0000815	106531038	arl4c	PREDICTED: ADP-ribosylation factor-like protein 4C	40
56	XP_013882518.1	ENSG00000180185	81889	#N/A	#N/A	OG0008468	106531258	fahd1	PREDICTED: acylpyruvase FAHD1, mitochondrial	46
57	XP_013883938.1	ENSG00000144476	57007	ACKR3	atypical chemokine receptor 3 [Source:HGNC Symbol;Acc:HGNC:23692]	OG0008541	106532440	ackr3	PREDICTED: atypical chemokine receptor 3	39
58	XP_013884182.1	ENSG00000165943	64112	MOAP1	modulator of apoptosis 1 [Source:HGNC Symbol;Acc:HGNC:16658]	OG0000983	106532619	LOC106532619	PREDICTED: paraneoplastic antigen Ma1 homolog	32
59	XP_013887672.1	ENSG00000205642	425054	VCX3B	variable charge X-linked 3B [Source:HGNC Symbol;Acc:HGNC:31838]	#N/A	106535257	LOC106535257	PREDICTED: repetitive proline-rich cell wall protein 2-like	34
60	XP_013887823.1	#N/A	#N/A	#N/A	#N/A	#N/A	106535370	LOC106535370	PREDICTED: pseudouridine-metabolizing bifunctional protein C1861.05-like	35
61	XP_013888395.1	ENSG00000189431	644943	RASSF10	Ras association domain family member 10 [Source:HGNC Symbol;Acc:HGNC:33984]	OG0002656	106535829	LOC106535829	PREDICTED: ras association domain-containing protein 10-like	36
62	XP_013889864.1	ENSG00000134323	4613	#N/A	#N/A	OG0010366	106537045	LOC106537045	PREDICTED: N-myc proto-oncogene protein-like	38
63	XP_013889904.1	ENSG00000182902	83733	SLC25A18	solute carrier family 25 member 18 [Source:HGNC Symbol;Acc:HGNC:10988]	OG0000865	106537085	slc25a18	PREDICTED: mitochondrial glutamate carrier 2	50
65	#N/A	#N/A	#N/A	tRNALeu2-1	#N/A	#N/A	#N/A	tRNALeu2-1	#N/A	53
66	#N/A	#N/A	#N/A	tRNALeu2-2	#N/A	#N/A	#N/A	tRNALeu2-2	#N/A	54
67	#N/A	#N/A	#N/A	lethal(3)malignant brain tumor-like protein 3 pseudogene	#N/A	#N/A	#N/A	LOC106521655	#N/A	17
68	#N/A	#N/A	#N/A	UC_NC_LOC106522949	#N/A	#N/A	#N/A	LOC106522949	#N/A	18
69	#N/A	#N/A	#N/A	UC_NC_LOC106528641	#N/A	#N/A	#N/A	LOC106528641	#N/A	27
70	#N/A	#N/A	#N/A	UC_NC_LOC106533641	#N/A	#N/A	#N/A	LOC106533641	#N/A	33
71	#N/A	#N/A	#N/A	homeobox protein DBX1-B pseudogene	#N/A	#N/A	#N/A	LOC106537043	#N/A	37
72	#N/A	#N/A	#N/A	UC_NC_LOC106518930	#N/A	#N/A	#N/A	LOC106518930	#N/A	13
73	#N/A	#N/A	#N/A	UC_NC_LOC106526950	#N/A	#N/A	#N/A	LOC106526950	#N/A	25

## Sheet: 24hA 24hR shared
	Austrofundulus_limnaeus	EnsemblID_Hs	EntrezID_Hs	Gene_Hs	Description_Hs	Orthogroup	GeneID_Al	Locus_Al	description_Al	...1
1	#N/A	#N/A	#N/A	UC_NC_LOC106530090	#N/A	#N/A	#N/A	LOC106530090	#N/A	1

## Sheet: all 2hR
	Austrofundulus_limnaeus	EnsemblID_Hs	EntrezID_Hs	Gene_Hs	Description_Hs	Orthogroup	GeneID_Al	Locus_Al	description_Al	...1
1	XP_013855323.1	ENSG00000176165	2290	#N/A	#N/A	OG0001574	106511125	foxg1	PREDICTED: forkhead box protein G1	89
2	XP_013855665.1	ENSG00000198914	5455	#N/A	#N/A	OG0000432	106511458	LOC106511458	PREDICTED: POU domain, class 3, transcription factor 3-B	1
3	XP_013856227.1	ENSG00000124116	140686	WFDC3	WAP four-disulfide core domain 3 [Source:HGNC Symbol;Acc:HGNC:15957]	#N/A	106512077	LOC106512077	PREDICTED: perlwapin-like	2
4	XP_013856872.1	ENSG00000078399	3205	HOXA9	homeobox A9 [Source:HGNC Symbol;Acc:HGNC:5109]	#N/A	106512889	LOC106512889	PREDICTED: homeobox protein Hox-D9a-like	3
5	XP_013857487.1	ENSG00000119673	10965	ACOT2	acyl-CoA thioesterase 2 [Source:HGNC Symbol;Acc:HGNC:18431]	#N/A	106513288	LOC106513288	PREDICTED: LOW QUALITY PROTEIN: acyl-coenzyme A thioesterase 2, mitochondrial-like isoform X1	4
7	XP_013857489.1	ENSG00000160307	6285	S100B	S100 calcium binding protein B [Source:HGNC Symbol;Acc:HGNC:10500]	#N/A	106513289	LOC106513289	PREDICTED: protein S100-B-like isoform X1	5
9	XP_013857495.1	ENSG00000140519	51458	RHCG	Rh family C glycoprotein [Source:HGNC Symbol;Acc:HGNC:18140]	#N/A	106513294	LOC106513294	PREDICTED: ammonium transporter Rh type B-like	6
10	XP_013857854.1	ENSG00000107984	22943	DKK1	dickkopf WNT signaling pathway inhibitor 1 [Source:HGNC Symbol;Acc:HGNC:2891]	OG0007263	106513523	dkk1	PREDICTED: dickkopf-related protein 1	83
11	XP_013858016.1	ENSG00000184113	7122	#N/A	#N/A	OG0005863	106513634	cldn5	PREDICTED: claudin-5	81
12	XP_013858383.1	ENSG00000066322	64834	ELOVL1	ELOVL fatty acid elongase 1 [Source:HGNC Symbol;Acc:HGNC:14418]	OG0001086	106513888	LOC106513888	PREDICTED: elongation of very long chain fatty acids protein 1-like	7
15	XP_013858420.1	ENSG00000007908	6401	SELE	selectin E [Source:HGNC Symbol;Acc:HGNC:10718]	OG0002564	106513909	LOC106513909	PREDICTED: E-selectin-like	8
16	XP_013858737.1	ENSG00000271271	574537	UGT2A2	UDP glucuronosyltransferase family 2 member A2 [Source:HGNC Symbol;Acc:HGNC:28183]	#N/A	106514153	LOC106514153	PREDICTED: UDP-glucuronosyltransferase 1-2-like	9
17	XP_013858842.1	ENSG00000178719	2907	GRINA	glutamate ionotropic receptor NMDA type subunit associated protein 1 [Source:HGNC Symbol;Acc:HGNC:4589]	#N/A	106514229	LOC106514229	PREDICTED: protein lifeguard 1-like	10
18	XP_013859339.1	ENSG00000198435	441478	NRARP	NOTCH regulated ankyrin repeat protein [Source:HGNC Symbol;Acc:HGNC:33843]	OG0010754	106514566	nrarp	PREDICTED: notch-regulated ankyrin repeat-containing protein	102
19	XP_013859951.1	ENSG00000127528	10365	KLF2	KLF transcription factor 2 [Source:HGNC Symbol;Acc:HGNC:6347]	#N/A	106514943	LOC106514943	PREDICTED: Krueppel-like factor 4	11
20	XP_013860307.1	ENSG00000140450	91947	ARRDC4	arrestin domain containing 4 [Source:HGNC Symbol;Acc:HGNC:28087]	OG0000278	106515190	txnip	PREDICTED: thioredoxin-interacting protein	117
21	XP_013861483.1	ENSG00000104213	5157	PDGFRL	platelet derived growth factor receptor like [Source:HGNC Symbol;Acc:HGNC:8805]	#N/A	106515947	LOC106515947	PREDICTED: platelet-derived growth factor receptor-like protein	12
22	XP_013861771.1	ENSG00000125872	164312	#N/A	#N/A	OG0002924	106516121	lrrn4cl	PREDICTED: LRRN4 C-terminal-like protein	94
23	XP_013862083.1	ENSG00000125872	164312	#N/A	#N/A	OG0002924	106516331	LOC106516331	PREDICTED: LRRN4 C-terminal-like protein isoform X1	13
25	XP_013863149.1	ENSG00000165655	84858	ZNF503	zinc finger protein 503 [Source:HGNC Symbol;Acc:HGNC:23589]	OG0001424	106517016	LOC106517016	PREDICTED: zinc finger protein 503-like	14
26	XP_013863165.1	ENSG00000167311	116969	ART5	ADP-ribosyltransferase 5 [Source:HGNC Symbol;Acc:HGNC:24049]	#N/A	106517033	LOC106517033	PREDICTED: NAD(P)(+)--arginine ADP-ribosyltransferase 1-like	15
27	XP_013863687.1	ENSG00000183691	9241	NOG	noggin [Source:HGNC Symbol;Acc:HGNC:7866]	#N/A	106517408	LOC106517408	PREDICTED: noggin-2-like	16
28	XP_013863760.1	ENSG00000182405	161779	PGBD4	piggyBac transposable element derived 4 [Source:HGNC Symbol;Acc:HGNC:19401]	#N/A	106517451	LOC106517451	PREDICTED: piggyBac transposable element-derived protein 4-like	17
29	XP_013864191.1	ENSG00000164651	221833	#N/A	#N/A	OG0000833	106517737	LOC106517737	PREDICTED: transcription factor Sp8	18
30	XP_013864241.1	ENSG00000188818	79844	#N/A	#N/A	OG0002333	106517780	LOC106517780	PREDICTED: probable palmitoyltransferase ZDHHC11	19
31	XP_013864256.1	ENSG00000173928	126074	#N/A	#N/A	OG0010964	106517793	swsap1	PREDICTED: ATPase SWSAP1	114
32	XP_013864687.1	#N/A	#N/A	PRDCT_PR	#N/A	#N/A	106518119	LOC106518119	PREDICTED: origin recognition complex subunit 4-like	20
33	XP_013865110.1	ENSG00000163132	4487	MSX1	msh homeobox 1 [Source:HGNC Symbol;Acc:HGNC:7391]	OG0001022	106518384	msx1	PREDICTED: homeobox protein MSX-1	99
34	XP_013865195.1	ENSG00000172469	79694	#N/A	#N/A	OG0002632	106518445	LOC106518445	PREDICTED: glycoprotein endo-alpha-1,2-mannosidase-like	21
35	XP_013865471.1	ENSG00000183137	285753	#N/A	#N/A	OG0003601	106518648	cep57l1	PREDICTED: centrosomal protein CEP57L1	78
36	XP_013865502.1	ENSG00000125398	6662	SOX9	SRY-box transcription factor 9 [Source:HGNC Symbol;Acc:HGNC:11204]	OG0000644	106518676	sox9	PREDICTED: transcription factor SOX-9	112
37	XP_013865507.1	ENSG00000005513	30812	SOX8	SRY-box transcription factor 8 [Source:HGNC Symbol;Acc:HGNC:11203]	OG0000644	106518681	sox8	PREDICTED: transcription factor SOX-8	111
38	XP_013865521.1	ENSG00000073067	54905	CYP2W1	cytochrome P450 family 2 subfamily W member 1 [Source:HGNC Symbol;Acc:HGNC:20243]	#N/A	106518691	LOC106518691	PREDICTED: cytochrome P450 2K1-like	22
39	XP_013865522.1	ENSG00000138115	1558	CYP2C8	cytochrome P450 family 2 subfamily C member 8 [Source:HGNC Symbol;Acc:HGNC:2622]	#N/A	106518692	LOC106518692	PREDICTED: cytochrome P450 2K1-like isoform X1	23
42	XP_013865819.1	ENSG00000189409	8510	MMP23B	matrix metallopeptidase 23B [Source:HGNC Symbol;Acc:HGNC:7171]	OG0007673	106518924	mmp23b	PREDICTED: matrix metalloproteinase-23 isoform X1	96
45	XP_013866177.1	ENSG00000171786	4807	NHLH1	nescient helix-loop-helix 1 [Source:HGNC Symbol;Acc:HGNC:7817]	OG0002346	106519169	LOC106519169	PREDICTED: helix-loop-helix protein 2-like	25
51	XP_013866523.1	ENSG00000182447	131149	OTOL1	otolin 1 [Source:HGNC Symbol;Acc:HGNC:34071]	OG0002351	106519408	otol1	PREDICTED: otolin-1	103
52	XP_013867558.1	ENSG00000184984	1133	#N/A	#N/A	OG0000141	106520150	LOC106520150	PREDICTED: muscarinic acetylcholine receptor M5-like	27
55	XP_013867613.1	ENSG00000116194	9068	ANGPTL1	angiopoietin like 1 [Source:HGNC Symbol;Acc:HGNC:489]	#N/A	106520191	LOC106520191	PREDICTED: fibrinogen-like protein 1-like protein	28
57	XP_013867877.1	ENSG00000035403	7414	#N/A	#N/A	OG0002324	106520353	LOC106520353	PREDICTED: vinculin-like isoform X1	29
60	XP_013868176.1	ENSG00000182103	220382	FAM181B	family with sequence similarity 181 member B [Source:HGNC Symbol;Acc:HGNC:28512]	OG0012557	106520546	fam181b	PREDICTED: protein FAM181B	88
61	XP_013868845.1	ENSG00000175040	9435	CHST2	carbohydrate sulfotransferase 2 [Source:HGNC Symbol;Acc:HGNC:1970]	OG0009521	106521013	chst2	PREDICTED: carbohydrate sulfotransferase 2	79
62	XP_013868963.1	ENSG00000120149	4488	MSX2	msh homeobox 2 [Source:HGNC Symbol;Acc:HGNC:7392]	#N/A	106521094	LOC106521094	PREDICTED: homeobox protein MSH-C-like	30
63	XP_013868989.1	ENSG00000177283	8325	#N/A	#N/A	OG0001911	106521115	fzd8	PREDICTED: frizzled-8	90
64	XP_013869190.1	ENSG00000125810	22918	CD93	CD93 molecule [Source:HGNC Symbol;Acc:HGNC:15855]	OG0012580	106521248	LOC106521248	PREDICTED: complement component C1q receptor-like	31
65	XP_013869783.1	ENSG00000186998	129080	EMID1	EMI domain containing 1 [Source:HGNC Symbol;Acc:HGNC:18036]	OG0007844	106521670	emid1	PREDICTED: EMI domain-containing protein 1 isoform X1	85
69	XP_013870175.1	ENSG00000274853	79922	MRM1	mitochondrial rRNA methyltransferase 1 [Source:HGNC Symbol;Acc:HGNC:26202]	OG0009578	106521944	mrm1	PREDICTED: rRNA methyltransferase 1, mitochondrial	98
70	XP_013870799.1	ENSG00000158055	57822	#N/A	#N/A	OG0000589	106522360	grhl3	PREDICTED: grainyhead-like protein 3 homolog	91
71	XP_013871262.1	ENSG00000124116	140686	WFDC3	WAP four-disulfide core domain 3 [Source:HGNC Symbol;Acc:HGNC:15957]	#N/A	106522681	LOC106522681	PREDICTED: WAP four-disulfide core domain protein 3-like	33
72	XP_013871341.1	ENSG00000166068	161742	SPRED1	sprouty related EVH1 domain containing 1 [Source:HGNC Symbol;Acc:HGNC:20249]	#N/A	106522744	LOC106522744	PREDICTED: sprouty-related, EVH1 domain-containing protein 1-like	34
73	XP_013872354.1	ENSG00000165215	1365	CLDN3	claudin 3 [Source:HGNC Symbol;Acc:HGNC:2045]	OG0000627	106523479	LOC106523479	PREDICTED: claudin-4-like	36
74	XP_013872671.1	ENSG00000236287	58486	ZBED5	zinc finger BED-type containing 5 [Source:HGNC Symbol;Acc:HGNC:30803]	#N/A	106523690	LOC106523690	PREDICTED: zinc finger BED domain-containing protein 5-like	37
75	XP_013872753.1	ENSG00000171793	1503	#N/A	#N/A	OG0002137	106523759	LOC106523759	PREDICTED: CTP synthase 1-like	38
76	XP_013873833.1	ENSG00000104237	6101	RP1	RP1 axonemal microtubule associated [Source:HGNC Symbol;Acc:HGNC:10263]	OG0006484	106524536	LOC106524536	PREDICTED: oxygen-regulated protein 1-like	40
77	XP_013873926.1	ENSG00000168646	8313	#N/A	#N/A	OG0001242	106524605	LOC106524605	PREDICTED: axin-2-like	41
78	XP_013874157.1	ENSG00000143061	3321	IGSF3	immunoglobulin superfamily member 3 [Source:HGNC Symbol;Acc:HGNC:5950]	#N/A	106524759	LOC106524759	PREDICTED: immunoglobulin superfamily member 3-like	42
79	XP_013874322.1	ENSG00000121351	3375	IAPP	islet amyloid polypeptide [Source:HGNC Symbol;Acc:HGNC:5329]	OG0012670	106524865	iapp	PREDICTED: islet amyloid polypeptide	93
80	XP_013874325.1	ENSG00000171056	83595	SOX7	SRY-box transcription factor 7 [Source:HGNC Symbol;Acc:HGNC:18196]	OG0001232	106524870	sox7	PREDICTED: transcription factor SOX-7	110
81	XP_013874394.1	ENSG00000266524	2662	GDF10	growth differentiation factor 10 [Source:HGNC Symbol;Acc:HGNC:4215]	OG0008066	106524885	LOC106524885	PREDICTED: growth/differentiation factor 10-like	43
82	XP_013875061.1	ENSG00000180447	2619	GAS1	growth arrest specific 1 [Source:HGNC Symbol;Acc:HGNC:4165]	OG0005286	106525381	LOC106525381	PREDICTED: growth arrest-specific protein 1-like	44
83	XP_013875223.1	ENSG00000185650	677	#N/A	#N/A	OG0001268	106525506	zfp36l1	PREDICTED: zinc finger protein 36, C3H1 type-like 1 isoform X1	118
85	XP_013875234.1	ENSG00000136327	26257	NKX2-8	NK2 homeobox 8 [Source:HGNC Symbol;Acc:HGNC:16364]	OG0002649	106525514	nkx2-8	PREDICTED: homeobox protein Nkx-2.8	101
86	XP_013875349.1	ENSG00000170370	2018	EMX2	empty spiracles homeobox 2 [Source:HGNC Symbol;Acc:HGNC:3341]	OG0001586	106525603	emx2	PREDICTED: homeobox protein EMX2	86
87	XP_013875719.1	ENSG00000188613	340719	NANOS1	nanos C2HC-type zinc finger 1 [Source:HGNC Symbol;Acc:HGNC:23044]	OG0001084	106525886	LOC106525886	PREDICTED: nanos homolog 1-like	45
88	XP_013875777.1	ENSG00000162585	199990	FAAP20	FA core complex associated protein 20 [Source:HGNC Symbol;Acc:HGNC:26428]	OG0013758	106525924	LOC106525924	PREDICTED: basic salivary proline-rich protein 2-like	46
89	XP_013875795.1	ENSG00000177283	8325	#N/A	#N/A	OG0001911	106525940	LOC106525940	PREDICTED: frizzled-8-like	47
90	XP_013876128.1	ENSG00000181541	10586	MAB21L2	mab-21 like 2 [Source:HGNC Symbol;Acc:HGNC:6758]	OG0002691	106526165	mab21l2	PREDICTED: protein mab-21-like 2	95
91	XP_013876237.1	ENSG00000079215	6507	#N/A	#N/A	OG0000127	106526225	LOC106526225	PREDICTED: excitatory amino acid transporter 1-like	48
92	XP_013876302.1	ENSG00000176399	63951	DMRTA1	DMRT like family A1 [Source:HGNC Symbol;Acc:HGNC:13826]	OG0002433	106526280	dmrta1	PREDICTED: doublesex- and mab-3-related transcription factor A1	84
93	XP_013876308.1	ENSG00000129968	81926	#N/A	#N/A	OG0001087	106526282	LOC106526282	PREDICTED: alpha/beta hydrolase domain-containing protein 17B-like	49
94	XP_013876509.1	ENSG00000157326	10901	DHRS4	dehydrogenase/reductase 4 [Source:HGNC Symbol;Acc:HGNC:16985]	OG0003381	106526440	LOC106526440	PREDICTED: dehydrogenase/reductase SDR family member 4-like	50
95	XP_013877073.1	#N/A	#N/A	UC_PR_LOC106526898	#N/A	#N/A	106526898	LOC106526898	PREDICTED: uncharacterized protein LOC106526898	51
96	XP_013878685.1	ENSG00000181467	5912	RAP2B	RAP2B, member of RAS oncogene family [Source:HGNC Symbol;Acc:HGNC:9862]	#N/A	106528144	LOC106528144	PREDICTED: ras-related protein Rap-2b-like	53
97	XP_013878699.1	ENSG00000164543	9263	STK17A	serine/threonine kinase 17a [Source:HGNC Symbol;Acc:HGNC:11395]	#N/A	106528147	LOC106528147	PREDICTED: serine/threonine-protein kinase 17A-like	54
98	XP_013878743.1	ENSG00000125285	11166	SOX21	SRY-box transcription factor 21 [Source:HGNC Symbol;Acc:HGNC:11197]	OG0000980	106528180	sox21	PREDICTED: transcription factor SOX-21	109
99	XP_013879021.1	ENSG00000119919	159296	#N/A	#N/A	OG0000873	106528380	nkx2-3	PREDICTED: homeobox protein Nkx-2.3	100
100	XP_013879495.1	ENSG00000174776	151790	WDR49	WD repeat domain 49 [Source:HGNC Symbol;Acc:HGNC:26587]	#N/A	106528787	LOC106528787	PREDICTED: WD repeat-containing protein 49-like	56
101	XP_013879596.1	ENSG00000179111	84667	HES7	hes family bHLH transcription factor 7 [Source:HGNC Symbol;Acc:HGNC:15977]	OG0009980	106528865	LOC106528865	PREDICTED: transcription factor HES-7.1-A-like	57
102	XP_013879897.1	ENSG00000134323	4613	MYCN	MYCN proto-oncogene, bHLH transcription factor [Source:HGNC Symbol;Acc:HGNC:7559]	#N/A	106529105	LOC106529105	PREDICTED: transcriptional regulator Myc-2-like	58
103	XP_013880322.1	ENSG00000152127	4249	MGAT5	alpha-1,6-mannosylglycoprotein 6-beta-N-acetylglucosaminyltransferase [Source:HGNC Symbol;Acc:HGNC:7049]	OG0005062	106529442	LOC106529442	PREDICTED: alpha-1,6-mannosylglycoprotein 6-beta-N-acetylglucosaminyltransferase A-like	59
104	XP_013880608.1	ENSG00000145194	9718	#N/A	#N/A	OG0001874	106529674	LOC106529674	PREDICTED: endothelin-converting enzyme 2-like	60
105	XP_013880810.1	ENSG00000151468	83643	CCDC3	coiled-coil domain containing 3 [Source:HGNC Symbol;Acc:HGNC:23813]	OG0003554	106529838	ccdc3	PREDICTED: coiled-coil domain-containing protein 3	77
106	XP_013881552.1	ENSG00000164651	221833	SP8	Sp8 transcription factor [Source:HGNC Symbol;Acc:HGNC:19196]	#N/A	106530472	sp8	PREDICTED: transcription factor Sp8	113
107	XP_013881568.1	ENSG00000180447	2619	GAS1	growth arrest specific 1 [Source:HGNC Symbol;Acc:HGNC:4165]	OG0005286	106530483	LOC106530483	PREDICTED: growth arrest-specific protein 1-like	61
108	XP_013881613.1	ENSG00000198453	374900	ZNF568	zinc finger protein 568 [Source:HGNC Symbol;Acc:HGNC:25392]	#N/A	106530522	LOC106530522	PREDICTED: gastrula zinc finger protein XlCGF8.2DB-like	62
109	XP_013881648.1	ENSG00000138615	8483	CILP	cartilage intermediate layer protein [Source:HGNC Symbol;Acc:HGNC:1980]	OG0006790	106530554	cilp	PREDICTED: cartilage intermediate layer protein 1 isoform X1	80
113	XP_013882252.1	ENSG00000188042	10123	ARL4C	ADP ribosylation factor like GTPase 4C [Source:HGNC Symbol;Acc:HGNC:698]	OG0000815	106531038	arl4c	PREDICTED: ADP-ribosylation factor-like protein 4C	76
114	XP_013882518.1	ENSG00000180185	81889	#N/A	#N/A	OG0008468	106531258	fahd1	PREDICTED: acylpyruvase FAHD1, mitochondrial	87
115	XP_013882557.1	ENSG00000101076	3172	#N/A	#N/A	OG0001349	106531288	hnf4a	PREDICTED: hepatocyte nuclear factor 4-alpha	92
116	XP_013883804.1	ENSG00000178394	3350	#N/A	#N/A	OG0004101	106532319	LOC106532319	PREDICTED: 5-hydroxytryptamine receptor 1A-beta-like	63
117	XP_013883938.1	ENSG00000144476	57007	ACKR3	atypical chemokine receptor 3 [Source:HGNC Symbol;Acc:HGNC:23692]	OG0008541	106532440	ackr3	PREDICTED: atypical chemokine receptor 3	75
118	XP_013884182.1	ENSG00000165943	64112	MOAP1	modulator of apoptosis 1 [Source:HGNC Symbol;Acc:HGNC:16658]	OG0000983	106532619	LOC106532619	PREDICTED: paraneoplastic antigen Ma1 homolog	64
119	XP_013885012.1	ENSG00000196767	5456	POU3F4	POU class 3 homeobox 4 [Source:HGNC Symbol;Acc:HGNC:9217]	OG0000432	106533302	pou3f4	PREDICTED: POU domain, class 3, transcription factor 4	105
120	XP_013886062.1	ENSG00000203883	54345	SOX18	SRY-box transcription factor 18 [Source:HGNC Symbol;Acc:HGNC:11194]	OG0001232	106534096	LOC106534096	PREDICTED: transcription factor SOX-17-like	66
121	XP_013886397.1	ENSG00000144810	1295	COL8A1	collagen type VIII alpha 1 chain [Source:HGNC Symbol;Acc:HGNC:2215]	OG0004485	106534334	col8a1	PREDICTED: collagen alpha-1(VIII) chain	82
122	XP_013887084.1	ENSG00000176887	6664	SOX11	SRY-box transcription factor 11 [Source:HGNC Symbol;Acc:HGNC:11191]	OG0008611	106534861	sox11	PREDICTED: transcription factor SOX-11	108
123	XP_013887607.1	ENSG00000137193	5292	PIM1	Pim-1 proto-oncogene, serine/threonine kinase [Source:HGNC Symbol;Acc:HGNC:8986]	OG0001915	106535202	pim1	PREDICTED: serine/threonine-protein kinase pim-1	104
124	XP_013887672.1	ENSG00000205642	425054	VCX3B	variable charge X-linked 3B [Source:HGNC Symbol;Acc:HGNC:31838]	#N/A	106535257	LOC106535257	PREDICTED: repetitive proline-rich cell wall protein 2-like	67
125	XP_013887823.1	#N/A	#N/A	PRDCT_PR	#N/A	#N/A	106535370	LOC106535370	PREDICTED: pseudouridine-metabolizing bifunctional protein C1861.05-like	68
126	XP_013888218.1	ENSG00000204103	9935	MAFB	MAF bZIP transcription factor B [Source:HGNC Symbol;Acc:HGNC:6408]	OG0011903	106535696	LOC106535696	PREDICTED: transcription factor MafB-like	69
127	XP_013888395.1	ENSG00000189431	644943	RASSF10	Ras association domain family member 10 [Source:HGNC Symbol;Acc:HGNC:33984]	OG0002656	106535829	LOC106535829	PREDICTED: ras association domain-containing protein 10-like	70
128	XP_013889374.1	ENSG00000125968	3397	ID1	inhibitor of DNA binding 1 [Source:HGNC Symbol;Acc:HGNC:5360]	OG0000773	106536610	LOC106536610	PREDICTED: DNA-binding protein inhibitor ID-1-like	71
129	XP_013889864.1	ENSG00000134323	4613	#N/A	#N/A	OG0010366	106537045	LOC106537045	PREDICTED: N-myc proto-oncogene protein-like	73
130	XP_013889904.1	ENSG00000182902	83733	SLC25A18	solute carrier family 25 member 18 [Source:HGNC Symbol;Acc:HGNC:10988]	OG0000865	106537085	slc25a18	PREDICTED: mitochondrial glutamate carrier 2	107
132	XP_013890134.1	ENSG00000173349	84826	SFT2D3	SFT2 domain containing 3 [Source:HGNC Symbol;Acc:HGNC:28767]	OG0005607	106537292	sft2d3	PREDICTED: vesicle transport protein SFT2C	106
133	XP_013890222.1	ENSG00000169184	4330	#N/A	#N/A	OG0011975	106537385	mn1	PREDICTED: probable tumor suppressor protein MN1	97
134	#N/A	#N/A	#N/A	tRNALeu2-1	#N/A	#N/A	#N/A	tRNALeu2-1	#N/A	115
135	#N/A	#N/A	#N/A	tRNALeu2-2	#N/A	#N/A	#N/A	tRNALeu2-2	#N/A	116
136	#N/A	#N/A	#N/A	Pseudo16S	#N/A	#N/A	#N/A	Pseudo16S	#N/A	74
137	#N/A	#N/A	#N/A	Pseudo_lethal(3)malignant brain tumor-like protein 3 pseudogene	#N/A	#N/A	#N/A	LOC106521655	#N/A	32
138	#N/A	#N/A	#N/A	UC_NC_LOC106522949	#N/A	#N/A	#N/A	LOC106522949	#N/A	35
139	#N/A	#N/A	#N/A	UC_NC_LOC106528641	#N/A	#N/A	#N/A	LOC106528641	#N/A	55
140	#N/A	#N/A	#N/A	UC_NC_LOC106533641	#N/A	#N/A	#N/A	LOC106533641	#N/A	65
141	#N/A	#N/A	#N/A	Pseudo_homeobox protein DBX1-B pseudogene	#N/A	#N/A	#N/A	LOC106537043	#N/A	72
142	#N/A	#N/A	#N/A	Pseudo_cytochrome P450 1B1 pseudogene	#N/A	#N/A	#N/A	LOC106520077	#N/A	26
143	#N/A	#N/A	#N/A	UC_NC_LOC106523988	#N/A	#N/A	#N/A	LOC106523988	#N/A	39
144	#N/A	#N/A	#N/A	UC_NC_LOC106518930	#N/A	#N/A	#N/A	LOC106518930	#N/A	24
145	#N/A	#N/A	#N/A	UC_NC_LOC106526950	#N/A	#N/A	#N/A	LOC106526950	#N/A	52

## Sheet: 2hR unique
	Austrofundulus_limnaeus	EnsemblID_Hs	EntrezID_Hs	Gene_Hs	Description_Hs	Orthogroup	GeneID_Al	Locus_Al	description_Al	...1
1	XP_013855323.1	ENSG00000176165	2290	#N/A	#N/A	OG0001574	106511125	foxg1	PREDICTED: forkhead box protein G1	42
2	XP_013855665.1	ENSG00000198914	5455	#N/A	#N/A	OG0000432	106511458	LOC106511458	PREDICTED: POU domain, class 3, transcription factor 3-B	1
3	XP_013856227.1	ENSG00000124116	140686	WFDC3	WAP four-disulfide core domain 3 [Source:HGNC Symbol;Acc:HGNC:15957]	#N/A	106512077	LOC106512077	PREDICTED: perlwapin-like	2
4	XP_013856872.1	ENSG00000078399	3205	HOXA9	homeobox A9 [Source:HGNC Symbol;Acc:HGNC:5109]	#N/A	106512889	LOC106512889	PREDICTED: homeobox protein Hox-D9a-like	3
5	XP_013857487.1	ENSG00000119673	10965	ACOT2	acyl-CoA thioesterase 2 [Source:HGNC Symbol;Acc:HGNC:18431]	#N/A	106513288	LOC106513288	PREDICTED: LOW QUALITY PROTEIN: acyl-coenzyme A thioesterase 2, mitochondrial-like isoform X1	4
7	XP_013858016.1	ENSG00000184113	7122	#N/A	#N/A	OG0005863	106513634	cldn5	PREDICTED: claudin-5	37
8	XP_013859951.1	ENSG00000127528	10365	KLF2	KLF transcription factor 2 [Source:HGNC Symbol;Acc:HGNC:6347]	#N/A	106514943	LOC106514943	PREDICTED: Krueppel-like factor 4	5
9	XP_013861483.1	ENSG00000104213	5157	PDGFRL	platelet derived growth factor receptor like [Source:HGNC Symbol;Acc:HGNC:8805]	#N/A	106515947	LOC106515947	PREDICTED: platelet-derived growth factor receptor-like protein	6
10	XP_013861771.1	ENSG00000125872	164312	#N/A	#N/A	OG0002924	106516121	lrrn4cl	PREDICTED: LRRN4 C-terminal-like protein	46
11	XP_013863149.1	ENSG00000165655	84858	ZNF503	zinc finger protein 503 [Source:HGNC Symbol;Acc:HGNC:23589]	OG0001424	106517016	LOC106517016	PREDICTED: zinc finger protein 503-like	7
12	XP_013863165.1	ENSG00000167311	116969	ART5	ADP-ribosyltransferase 5 [Source:HGNC Symbol;Acc:HGNC:24049]	#N/A	106517033	LOC106517033	PREDICTED: NAD(P)(+)--arginine ADP-ribosyltransferase 1-like	8
13	XP_013863687.1	ENSG00000183691	9241	NOG	noggin [Source:HGNC Symbol;Acc:HGNC:7866]	#N/A	106517408	LOC106517408	PREDICTED: noggin-2-like	9
14	XP_013863760.1	ENSG00000182405	161779	PGBD4	piggyBac transposable element derived 4 [Source:HGNC Symbol;Acc:HGNC:19401]	#N/A	106517451	LOC106517451	PREDICTED: piggyBac transposable element-derived protein 4-like	10
15	XP_013864191.1	ENSG00000164651	221833	#N/A	#N/A	OG0000833	106517737	LOC106517737	PREDICTED: transcription factor Sp8	11
16	XP_013864256.1	ENSG00000173928	126074	#N/A	#N/A	OG0010964	106517793	swsap1	PREDICTED: ATPase SWSAP1	61
17	XP_013865110.1	ENSG00000163132	4487	MSX1	msh homeobox 1 [Source:HGNC Symbol;Acc:HGNC:7391]	OG0001022	106518384	msx1	PREDICTED: homeobox protein MSX-1	50
18	XP_013865471.1	ENSG00000183137	285753	#N/A	#N/A	OG0003601	106518648	cep57l1	PREDICTED: centrosomal protein CEP57L1	36
19	XP_013865819.1	ENSG00000189409	8510	MMP23B	matrix metallopeptidase 23B [Source:HGNC Symbol;Acc:HGNC:7171]	OG0007673	106518924	mmp23b	PREDICTED: matrix metalloproteinase-23 isoform X1	48
22	XP_013866523.1	ENSG00000182447	131149	OTOL1	otolin 1 [Source:HGNC Symbol;Acc:HGNC:34071]	OG0002351	106519408	otol1	PREDICTED: otolin-1	53
23	XP_013867877.1	ENSG00000035403	7414	#N/A	#N/A	OG0002324	106520353	LOC106520353	PREDICTED: vinculin-like isoform X1	13
26	XP_013868176.1	ENSG00000182103	220382	FAM181B	family with sequence similarity 181 member B [Source:HGNC Symbol;Acc:HGNC:28512]	OG0012557	106520546	fam181b	PREDICTED: protein FAM181B	41
27	XP_013868963.1	ENSG00000120149	4488	MSX2	msh homeobox 2 [Source:HGNC Symbol;Acc:HGNC:7392]	#N/A	106521094	LOC106521094	PREDICTED: homeobox protein MSH-C-like	14
28	XP_013869190.1	ENSG00000125810	22918	CD93	CD93 molecule [Source:HGNC Symbol;Acc:HGNC:15855]	OG0012580	106521248	LOC106521248	PREDICTED: complement component C1q receptor-like	15
29	XP_013869783.1	ENSG00000186998	129080	EMID1	EMI domain containing 1 [Source:HGNC Symbol;Acc:HGNC:18036]	OG0007844	106521670	emid1	PREDICTED: EMI domain-containing protein 1 isoform X1	39
33	XP_013870799.1	ENSG00000158055	57822	#N/A	#N/A	OG0000589	106522360	grhl3	PREDICTED: grainyhead-like protein 3 homolog	43
34	XP_013871262.1	ENSG00000124116	140686	WFDC3	WAP four-disulfide core domain 3 [Source:HGNC Symbol;Acc:HGNC:15957]	#N/A	106522681	LOC106522681	PREDICTED: WAP four-disulfide core domain protein 3-like	16
35	XP_013871341.1	ENSG00000166068	161742	SPRED1	sprouty related EVH1 domain containing 1 [Source:HGNC Symbol;Acc:HGNC:20249]	#N/A	106522744	LOC106522744	PREDICTED: sprouty-related, EVH1 domain-containing protein 1-like	17
36	XP_013872354.1	ENSG00000165215	1365	CLDN3	claudin 3 [Source:HGNC Symbol;Acc:HGNC:2045]	OG0000627	106523479	LOC106523479	PREDICTED: claudin-4-like	18
37	XP_013872671.1	ENSG00000236287	58486	ZBED5	zinc finger BED-type containing 5 [Source:HGNC Symbol;Acc:HGNC:30803]	#N/A	106523690	LOC106523690	PREDICTED: zinc finger BED domain-containing protein 5-like	19
38	XP_013873833.1	ENSG00000104237	6101	RP1	RP1 axonemal microtubule associated [Source:HGNC Symbol;Acc:HGNC:10263]	OG0006484	106524536	LOC106524536	PREDICTED: oxygen-regulated protein 1-like	21
39	XP_013873926.1	ENSG00000168646	8313	#N/A	#N/A	OG0001242	106524605	LOC106524605	PREDICTED: axin-2-like	22
40	XP_013874157.1	ENSG00000143061	3321	IGSF3	immunoglobulin superfamily member 3 [Source:HGNC Symbol;Acc:HGNC:5950]	#N/A	106524759	LOC106524759	PREDICTED: immunoglobulin superfamily member 3-like	23
41	XP_013874322.1	ENSG00000121351	3375	IAPP	islet amyloid polypeptide [Source:HGNC Symbol;Acc:HGNC:5329]	OG0012670	106524865	iapp	PREDICTED: islet amyloid polypeptide	45
42	XP_013874325.1	ENSG00000171056	83595	SOX7	SRY-box transcription factor 7 [Source:HGNC Symbol;Acc:HGNC:18196]	OG0001232	106524870	sox7	PREDICTED: transcription factor SOX-7	59
43	XP_013874394.1	ENSG00000266524	2662	GDF10	growth differentiation factor 10 [Source:HGNC Symbol;Acc:HGNC:4215]	OG0008066	106524885	LOC106524885	PREDICTED: growth/differentiation factor 10-like	24
44	XP_013875223.1	ENSG00000185650	677	#N/A	#N/A	OG0001268	106525506	zfp36l1	PREDICTED: zinc finger protein 36, C3H1 type-like 1 isoform X1	62
46	XP_013875234.1	ENSG00000136327	26257	NKX2-8	NK2 homeobox 8 [Source:HGNC Symbol;Acc:HGNC:16364]	OG0002649	106525514	nkx2-8	PREDICTED: homeobox protein Nkx-2.8	52
47	XP_013875349.1	ENSG00000170370	2018	EMX2	empty spiracles homeobox 2 [Source:HGNC Symbol;Acc:HGNC:3341]	OG0001586	106525603	emx2	PREDICTED: homeobox protein EMX2	40
48	XP_013876128.1	ENSG00000181541	10586	MAB21L2	mab-21 like 2 [Source:HGNC Symbol;Acc:HGNC:6758]	OG0002691	106526165	mab21l2	PREDICTED: protein mab-21-like 2	47
49	XP_013876308.1	ENSG00000129968	81926	#N/A	#N/A	OG0001087	106526282	LOC106526282	PREDICTED: alpha/beta hydrolase domain-containing protein 17B-like	25
50	XP_013876509.1	ENSG00000157326	10901	DHRS4	dehydrogenase/reductase 4 [Source:HGNC Symbol;Acc:HGNC:16985]	OG0003381	106526440	LOC106526440	PREDICTED: dehydrogenase/reductase SDR family member 4-like	26
51	XP_013877073.1	#N/A	#N/A	#N/A	#N/A	#N/A	106526898	LOC106526898	PREDICTED: uncharacterized protein LOC106526898	27
52	XP_013878685.1	ENSG00000181467	5912	RAP2B	RAP2B, member of RAS oncogene family [Source:HGNC Symbol;Acc:HGNC:9862]	#N/A	106528144	LOC106528144	PREDICTED: ras-related protein Rap-2b-like	28
53	XP_013878743.1	ENSG00000125285	11166	SOX21	SRY-box transcription factor 21 [Source:HGNC Symbol;Acc:HGNC:11197]	OG0000980	106528180	sox21	PREDICTED: transcription factor SOX-21	58
54	XP_013879021.1	ENSG00000119919	159296	#N/A	#N/A	OG0000873	106528380	nkx2-3	PREDICTED: homeobox protein Nkx-2.3	51
55	XP_013879596.1	ENSG00000179111	84667	HES7	hes family bHLH transcription factor 7 [Source:HGNC Symbol;Acc:HGNC:15977]	OG0009980	106528865	LOC106528865	PREDICTED: transcription factor HES-7.1-A-like	29
56	XP_013880322.1	ENSG00000152127	4249	MGAT5	alpha-1,6-mannosylglycoprotein 6-beta-N-acetylglucosaminyltransferase [Source:HGNC Symbol;Acc:HGNC:7049]	OG0005062	106529442	LOC106529442	PREDICTED: alpha-1,6-mannosylglycoprotein 6-beta-N-acetylglucosaminyltransferase A-like	30
57	XP_013880608.1	ENSG00000145194	9718	#N/A	#N/A	OG0001874	106529674	LOC106529674	PREDICTED: endothelin-converting enzyme 2-like	31
58	XP_013881552.1	ENSG00000164651	221833	SP8	Sp8 transcription factor [Source:HGNC Symbol;Acc:HGNC:19196]	#N/A	106530472	sp8	PREDICTED: transcription factor Sp8	60
59	XP_013882557.1	ENSG00000101076	3172	#N/A	#N/A	OG0001349	106531288	hnf4a	PREDICTED: hepatocyte nuclear factor 4-alpha	44
60	XP_013883804.1	ENSG00000178394	3350	#N/A	#N/A	OG0004101	106532319	LOC106532319	PREDICTED: 5-hydroxytryptamine receptor 1A-beta-like	32
61	XP_013885012.1	ENSG00000196767	5456	POU3F4	POU class 3 homeobox 4 [Source:HGNC Symbol;Acc:HGNC:9217]	OG0000432	106533302	pou3f4	PREDICTED: POU domain, class 3, transcription factor 4	55
62	XP_013886062.1	ENSG00000203883	54345	SOX18	SRY-box transcription factor 18 [Source:HGNC Symbol;Acc:HGNC:11194]	OG0001232	106534096	LOC106534096	PREDICTED: transcription factor SOX-17-like	33
63	XP_013886397.1	ENSG00000144810	1295	COL8A1	collagen type VIII alpha 1 chain [Source:HGNC Symbol;Acc:HGNC:2215]	OG0004485	106534334	col8a1	PREDICTED: collagen alpha-1(VIII) chain	38
64	XP_013887084.1	ENSG00000176887	6664	SOX11	SRY-box transcription factor 11 [Source:HGNC Symbol;Acc:HGNC:11191]	OG0008611	106534861	sox11	PREDICTED: transcription factor SOX-11	57
65	XP_013887607.1	ENSG00000137193	5292	PIM1	Pim-1 proto-oncogene, serine/threonine kinase [Source:HGNC Symbol;Acc:HGNC:8986]	OG0001915	106535202	pim1	PREDICTED: serine/threonine-protein kinase pim-1	54
66	XP_013888218.1	ENSG00000204103	9935	MAFB	MAF bZIP transcription factor B [Source:HGNC Symbol;Acc:HGNC:6408]	OG0011903	106535696	LOC106535696	PREDICTED: transcription factor MafB-like	34
67	XP_013889374.1	ENSG00000125968	3397	ID1	inhibitor of DNA binding 1 [Source:HGNC Symbol;Acc:HGNC:5360]	OG0000773	106536610	LOC106536610	PREDICTED: DNA-binding protein inhibitor ID-1-like	35
68	XP_013890134.1	ENSG00000173349	84826	SFT2D3	SFT2 domain containing 3 [Source:HGNC Symbol;Acc:HGNC:28767]	OG0005607	106537292	sft2d3	PREDICTED: vesicle transport protein SFT2C	56
69	XP_013890222.1	ENSG00000169184	4330	#N/A	#N/A	OG0011975	106537385	mn1	PREDICTED: probable tumor suppressor protein MN1	49
70	#N/A	#N/A	#N/A	cytochrome P450 1B1 pseudogene	#N/A	#N/A	#N/A	LOC106520077	#N/A	12
71	#N/A	#N/A	#N/A	UC_NC_LOC106523988	#N/A	#N/A	#N/A	LOC106523988	#N/A	20

## Sheet: all 24hR
	Austrofundulus_limnaeus	EnsemblID_Hs	EntrezID_Hs	Gene_Hs	Description_Hs	Orthogroup	GeneID_Al	Locus_Al	description_Al	...1
1	XP_013855148.1	ENSG00000284922	220074	#N/A	#N/A	OG0012305	106510959	LOC106510959	PREDICTED: LOW QUALITY PROTEIN: leucine-rich repeat-containing protein 51-like	1
2	XP_013855203.1	ENSG00000101017	958	#N/A	#N/A	OG0001173	106511012	LOC106511012	PREDICTED: tumor necrosis factor receptor superfamily member 14-like	2
3	XP_013855736.1	ENSG00000147231	55086	RADX	RPA1 related single stranded DNA binding protein, X-linked [Source:HGNC Symbol;Acc:HGNC:25486]	#N/A	106511524	LOC106511524	PREDICTED: uncharacterized protein CXorf57-like, partial	4
4	XP_013857898.1	ENSG00000104765	665	BNIP3L	BCL2 interacting protein 3 like [Source:HGNC Symbol;Acc:HGNC:1085]	OG0001609	106513563	LOC106513563	PREDICTED: BCL2/adenovirus E1B 19 kDa protein-interacting protein 3-like isoform X1	5
6	XP_013857901.1	ENSG00000092964	1808	DPYSL2	dihydropyrimidinase like 2 [Source:HGNC Symbol;Acc:HGNC:3014]	OG0000716	106513564	LOC106513564	PREDICTED: dihydropyrimidinase-related protein 2-like	6
7	XP_013858934.1	ENSG00000182208	81532	MOB2	MOB kinase activator 2 [Source:HGNC Symbol;Acc:HGNC:24904]	#N/A	106514294	LOC106514294	PREDICTED: MOB kinase activator 2-like	7
8	XP_013858958.1	ENSG00000004478	2288	FKBP4	FKBP prolyl isomerase 4 [Source:HGNC Symbol;Acc:HGNC:3720]	OG0002889	106514303	fkbp4	PREDICTED: peptidyl-prolyl cis-trans isomerase FKBP4	36
9	XP_013859079.1	ENSG00000140403	55466	#N/A	#N/A	OG0002284	106514380	LOC106514380	PREDICTED: dnaJ homolog subfamily A member 4-like isoform X1	8
11	XP_013859221.1	ENSG00000089094	84678	#N/A	#N/A	OG0001072	106514481	LOC106514481	PREDICTED: lysine-specific demethylase 2B-like isoform X1	9
15	XP_013859597.1	ENSG00000144354	83879	CDCA7	cell division cycle associated 7 [Source:HGNC Symbol;Acc:HGNC:14628]	#N/A	106514734	LOC106514734	PREDICTED: cell division cycle-associated protein 7-like	10
16	XP_013860510.1	ENSG00000120500	407	#N/A	#N/A	OG0004887	106515331	LOC106515331	PREDICTED: arrestin-C-like isoform X1	11
18	XP_013860764.1	ENSG00000074660	8578	#N/A	#N/A	OG0009206	106515482	scarf1	PREDICTED: scavenger receptor class F member 1	43
19	XP_013862206.1	ENSG00000085224	546	#N/A	#N/A	OG0002060	106516406	LOC106516406	PREDICTED: transcriptional regulator ATRX-like isoform X1	12
21	XP_013862562.1	ENSG00000103319	29904	EEF2K	eukaryotic elongation factor 2 kinase [Source:HGNC Symbol;Acc:HGNC:24615]	OG0003645	106516646	eef2k	PREDICTED: eukaryotic elongation factor 2 kinase isoform X1	35
25	XP_013862742.1	ENSG00000198858	91300	R3HDM4	R3H domain containing 4 [Source:HGNC Symbol;Acc:HGNC:28270]	OG0010900	106516776	r3hdm4	PREDICTED: R3H domain-containing protein 4	42
26	XP_013863960.1	ENSG00000013441	1195	#N/A	#N/A	OG0000659	106517582	LOC106517582	PREDICTED: dual specificity protein kinase CLK4-like	13
28	XP_013865316.1	#N/A	#N/A	UC_PR_LOC106518526	#N/A	#N/A	106518526	LOC106518526	PREDICTED: uncharacterized protein C2orf16-like	14
29	XP_013866648.1	ENSG00000156535	135228	CD109	CD109 molecule [Source:HGNC Symbol;Acc:HGNC:21685]	OG0000250	106519488	cd109	PREDICTED: CD109 antigen	34
30	XP_013866661.1	ENSG00000128487	92521	SPECC1	sperm antigen with calponin homology and coiled-coil domains 1 [Source:HGNC Symbol;Acc:HGNC:30615]	#N/A	106519497	LOC106519497	PREDICTED: cytospin-A-like	15
31	XP_013867226.1	ENSG00000112208	9532	BAG2	BAG cochaperone 2 [Source:HGNC Symbol;Acc:HGNC:938]	OG0005085	106519885	bag2	PREDICTED: BAG family molecular chaperone regulator 2	33
32	XP_013867559.1	ENSG00000163121	93082	NEURL3	neuralized E3 ubiquitin protein ligase 3 [Source:HGNC Symbol;Acc:HGNC:25162]	OG0007742	106520154	LOC106520154	PREDICTED: E3 ubiquitin-protein ligase NEURL3-like	16
33	XP_013869884.1	ENSG00000100109	24144	TFIP11	tuftelin interacting protein 11 [Source:HGNC Symbol;Acc:HGNC:17165]	OG0006320	106521735	tfip11	PREDICTED: tuftelin-interacting protein 11	47
34	XP_013870024.1	ENSG00000174099	253827	#N/A	#N/A	OG0002072	106521828	msrb3	PREDICTED: methionine-R-sulfoxide reductase B3 isoform X1	39
37	XP_013870255.1	ENSG00000135336	23595	#N/A	#N/A	OG0009581	106521993	orc3	PREDICTED: origin recognition complex subunit 3	40
38	XP_013871597.1	ENSG00000120616	80314	EPC1	enhancer of polycomb homolog 1 [Source:HGNC Symbol;Acc:HGNC:19876]	OG0002127	106522906	LOC106522906	PREDICTED: enhancer of polycomb homolog 1-like isoform X1	17
41	XP_013872818.1	ENSG00000156049	9630	GNA14	G protein subunit alpha 14 [Source:HGNC Symbol;Acc:HGNC:4382]	OG0000411	106523807	LOC106523807	PREDICTED: guanine nucleotide-binding protein subunit alpha-14-like isoform X1	18
43	XP_013873407.1	ENSG00000112706	3617	IMPG1	interphotoreceptor matrix proteoglycan 1 [Source:HGNC Symbol;Acc:HGNC:6055]	OG0002409	106524227	impg1	PREDICTED: interphotoreceptor matrix proteoglycan 1	38
44	XP_013873884.1	ENSG00000139354	283431	GAS2L3	growth arrest specific 2 like 3 [Source:HGNC Symbol;Acc:HGNC:27475]	OG0000620	106524576	gas2l3	PREDICTED: GAS2-like protein 3 isoform X1	37
46	XP_013874966.1	ENSG00000115414	2335	FN1	fibronectin 1 [Source:HGNC Symbol;Acc:HGNC:3778]	#N/A	106525320	LOC106525320	PREDICTED: receptor-type tyrosine-protein phosphatase eta-like	19
47	XP_013875255.1	ENSG00000072682	8974	#N/A	#N/A	OG0000540	106525528	p4ha2	PREDICTED: prolyl 4-hydroxylase subunit alpha-2 isoform X1	41
52	XP_013875601.1	ENSG00000168530	4632	MYL1	myosin light chain 1 [Source:HGNC Symbol;Acc:HGNC:7582]	OG0000244	106525809	LOC106525809	PREDICTED: myosin light chain 3, skeletal muscle isoform	20
53	XP_013877095.1	ENSG00000073584	6605	SMARCE1	SWI/SNF related, matrix associated, actin dependent regulator of chromatin, subfamily e, member 1 [Source:HGNC Symbol;Acc:HGNC:11109]	OG0003386	106526917	smarce1	PREDICTED: SWI/SNF-related matrix-associated actin-dependent regulator of chromatin subfamily E member 1 isoform X1	44
56	XP_013877177.1	ENSG00000175591	5029	P2RY2	purinergic receptor P2Y2 [Source:HGNC Symbol;Acc:HGNC:8541]	#N/A	106526977	LOC106526977	PREDICTED: P2Y purinoceptor 3-like	21
57	XP_013877208.1	ENSG00000144730	54756	IL17RD	interleukin 17 receptor D [Source:HGNC Symbol;Acc:HGNC:17616]	#N/A	106527004	LOC106527004	PREDICTED: interleukin-17 receptor D-like	22
58	XP_013878897.1	ENSG00000160781	79957	PAQR6	progestin and adipoQ receptor family member 6 [Source:HGNC Symbol;Acc:HGNC:30132]	#N/A	106528306	LOC106528306	PREDICTED: progestin and adipoQ receptor family member 6-like isoform X1	23
60	XP_013880165.1	ENSG00000137265	3662	#N/A	#N/A	OG0005400	106529320	LOC106529320	PREDICTED: interferon regulatory factor 4-like	24
61	XP_013881119.1	ENSG00000092850	27285	TEKT2	tektin 2 [Source:HGNC Symbol;Acc:HGNC:11725]	OG0005431	106530101	tekt2	PREDICTED: tektin-2 isoform X1	46
65	XP_013881123.1	ENSG00000185897	2865	FFAR3	free fatty acid receptor 3 [Source:HGNC Symbol;Acc:HGNC:4499]	#N/A	106530102	LOC106530102	PREDICTED: free fatty acid receptor 3-like	26
66	XP_013882148.1	ENSG00000166535	144568	A2ML1	alpha-2-macroglobulin like 1 [Source:HGNC Symbol;Acc:HGNC:23336]	#N/A	106530956	LOC106530956	PREDICTED: putative uncharacterized protein DDB_G0268590	27
67	XP_013883794.1	ENSG00000165416	10910	#N/A	#N/A	OG0005493	106532308	sugt1	PREDICTED: protein SGT1 homolog isoform X1	45
69	XP_013883908.1	ENSG00000172346	27254	CSDC2	cold shock domain containing C2 [Source:HGNC Symbol;Acc:HGNC:30359]	OG0001870	106532409	LOC106532409	PREDICTED: cold shock domain-containing protein C2-like	29
70	XP_013885866.1	#N/A	#N/A	PRDCT_PR	#N/A	#N/A	106533943	LOC106533943	PREDICTED: extensin-like	30
71	XP_013888478.1	ENSG00000143107	163479	FNDC7	fibronectin type III domain containing 7 [Source:HGNC Symbol;Acc:HGNC:26668]	#N/A	106535888	LOC106535888	PREDICTED: fibronectin-like, partial	31
72	XP_013889428.1	ENSG00000164691	117289	#N/A	#N/A	OG0005599	106536654	LOC106536654	PREDICTED: T-cell activation Rho GTPase-activating protein-like isoform X1	32
74	#N/A	#N/A	#N/A	UC_NC_LOC106530090	#N/A	#N/A	#N/A	LOC106530090	#N/A	25
75	#N/A	#N/A	#N/A	UC_NC_LOC106511503	#N/A	#N/A	#N/A	LOC106511503	#N/A	3
76	#N/A	#N/A	#N/A	UC_NC_LOC106531055	#N/A	#N/A	#N/A	LOC106531055	#N/A	28

[truncated: 1 more sheets: 24hR unique]
