# Supplementary material for: Diapause and Anoxia-Induced Quiescence Are Unique States in Embryos of the Annual Killifish, Austrofundulus limnaeus
Source: Biomolecules. 2025 Apr 1;15(4):515. doi: 10.3390/biom15040515 (PMC12024583; doi:10.3390/biom15040515)
Supplement: Supplementary file 1 [file biomolecules-15-00515-s001.zip › Table S5_Clouseretal2025.xlsx]

## Sheet: qPCR Primers
Target	Forward sequence	Reverse sequence
LOC106513764	5'- CCA ACG TCC AGG AGA TGA TTA G -3'	5'-AAG AGA AGC ACA CTG GAC TAT ATG -3'
RGS2	5'- CAT GCT GAC CCT GAT CCT AAT -3'	5'-CTC TCA GTG ATG GCG TTC TTG -3'
hsp90b1	5'- GAT CTC GCT GTG GTT CTC TTT -3'	5'- GGC TCT TCT TCA GGT TCT TCT T- 3'
SIK1	5'- GCC TGA GGT TTC TGT GTT TAT T - 3'	5'- CTT GTG CTG TTC GCT CTT TG - 3'

## Sheet: RNA quantification
Sample	Quant (ng/µL)	260/280	260/230	Corrected quant (ng/µL)	Impurity	Concentration (mM)
N_1	221.6	1.81	0.64	206.8	guanidinium ITC	7.58
N_2	201.4	1.84	0.82	194.6	guanidinium ITC	4.8
N_3	221.1	1.78	0.83	208.9	guanidinium ITC	5.6
N_4	199.2	1.91	1.07	195.2	guanidinium ITC	4.3
A_1	183.2	1.87	0.57	176.6	guanidinium ITC	7.5
A_2	212.2	1.02	0.23	132.5	Protein	NA
A_3	194.8	1.92	0.9	187.8	guanidinium ITC	5.2
A_4	200.8	1.82	0.98	196.3	guanidinium ITC	3.5

## Sheet: qPCR Metrics
	qPCR metrics (normoxia)				qPCR metrics (anoxia)
Gene	Mean (ΔCt)	SD	%CV	Technical replicates	Mean (ΔCt)	SD	%CV	Technical replicates
LOC106513764 (lncRNA)	19.9656	0.805923	4.03656	10	21.0333	1.50391	7.15014	7
RGS2	28.9445	0.881018	3.04382	8	30.439	0	0	5
HSP90B1	26.2669	0.771855	2.93851	10	25.8742	0.700135	2.70591	8
SIK1	35.4945	1.02485	2.88736	11	30.5875	2.66856	8.72435	8

## Sheet: Fold change comparison
	Method (fold change ± SEM )
Gene	RNAseq	qPCR
LOC106513764 (lncRNA)	0.9 ± 0.5	0.6 ± 0.3
RGS2	0.4 ± 0.2	0.4 ± 0.0
HSP90B1	0.9 ± 0.5	1.5 ± 0.4
SIK1	12.9 ± 5.3	45.8 ± 16.5
Biologicial replicates	4	3
