# Supplementary material for: Diapause and Anoxia-Induced Quiescence Are Unique States in Embryos of the Annual Killifish, Austrofundulus limnaeus
Source: Biomolecules. 2025 Apr 1;15(4):515. doi: 10.3390/biom15040515 (PMC12024583; doi:10.3390/biom15040515)
Supplement: Supplementary file 1 [file biomolecules-15-00515-s001.zip › Table S6_Clouseretal2025.xlsx]

## Sheet: Sheet1
	Cluster	category	subcategory	ID	Description	GeneRatio	BgRatio	RichFactor	FoldEnrichment	zScore	pvalue	p.adjust	qvalue	geneID	Count
1	4hA	Genetic Information Processing	Folding, sorting and degradation	hsa04141	Protein processing in endoplasmic reticulum	6/19	170/8538	0.0352941	15.8601	9.24207	1.24856e-06	9.36421e-05	5.38853e-05	CRYAA/LOC102724652/HSPA8/HSPA1L/HSPA6/HSP90AA1	6
2	4hA	Organismal Systems	Immune system	hsa04612	Antigen processing and presentation	4/19	81/8538	0.0493827	22.191	9.04944	2.61479e-05	0.000980547	0.000564245	HSPA8/HSPA1L/HSPA6/HSP90AA1	4
3	4hA	Organismal Systems	Endocrine system	hsa04915	Estrogen signaling pathway	4/19	139/8538	0.028777	12.9315	6.69765	0.00021563	0.00450785	0.00259399	HSPA8/HSPA1L/HSPA6/HSP90AA1	4
4	4hA	Human Diseases	Infectious disease: bacterial	hsa05134	Legionellosis	3/19	56/8538	0.0535714	24.0733	8.18069	0.000240419	0.00450785	0.00259399	HSPA8/HSPA1L/HSPA6	3
5	4hA	Organismal Systems	Aging	hsa04213	Longevity regulating pathway - multiple species	3/19	62/8538	0.0483871	21.7436	7.74141	0.00032526	0.0048789	0.00280751	HSPA8/HSPA1L/HSPA6	3
6	4hA	Environmental Information Processing	Signal transduction	hsa04010	MAPK signaling pathway	5/19	300/8538	0.0166667	7.48947	5.40374	0.000401285	0.00501606	0.00288643	GADD45G/HSPA8/HSPA1L/HSPA6/GADD45A	5
7	4hA	Human Diseases	Cardiovascular disease	hsa05417	Lipid and atherosclerosis	4/19	216/8538	0.0185185	8.32164	5.14703	0.00114522	0.0122702	0.00706077	HSPA8/HSPA1L/HSPA6/HSP90AA1	4
8	4hA	Human Diseases	Infectious disease: parasitic	hsa05145	Toxoplasmosis	3/19	112/8538	0.0267857	12.0367	5.55227	0.00182703	0.0171284	0.00985636	HSPA8/HSPA1L/HSPA6	3
9	4hA	Human Diseases	Cancer: specific types	hsa05216	Thyroid cancer	2/19	37/8538	0.0540541	24.2902	6.70462	0.00298312	0.022374	0.0128749	GADD45G/GADD45A	2
10	4hA	Environmental Information Processing	Signal transduction	hsa04068	FoxO signaling pathway	3/19	133/8538	0.0225564	10.1361	5.01481	0.00298321	0.022374	0.0128749	GADD45G/PCK1/GADD45A	3
11	4hA	Human Diseases	Infectious disease: viral	hsa05162	Measles	3/19	139/8538	0.0215827	9.6986	4.8829	0.00338015	0.0230465	0.0132618	HSPA8/HSPA1L/HSPA6	3
12	4hA	Cellular Processes	Cell growth and death	hsa04218	Cellular senescence	3/19	157/8538	0.0191083	8.58666	4.53093	0.00476087	0.0297554	0.0171224	ZFP36L1/GADD45G/GADD45A	3
13	4hA	Human Diseases	Cancer: specific types	hsa05213	Endometrial cancer	2/19	59/8538	0.0338983	15.2328	5.1806	0.00744388	0.0429455	0.0247125	GADD45G/GADD45A	2
14	4hA	Human Diseases	Cancer: specific types	hsa05217	Basal cell carcinoma	2/19	63/8538	0.031746	14.2657	4.99074	0.00845191	0.0443951	0.0255467	GADD45G/GADD45A	2
15	4hA	Human Diseases	Cancer: specific types	hsa05218	Melanoma	2/19	73/8538	0.0273973	12.3115	4.58355	0.0112238	0.0443951	0.0255467	GADD45G/GADD45A	2
16	4hA	Human Diseases	Cancer: specific types	hsa05223	Non-small cell lung cancer	2/19	73/8538	0.0273973	12.3115	4.58355	0.0112238	0.0443951	0.0255467	GADD45G/GADD45A	2
17	4hA	Genetic Information Processing	Transcription	hsa03040	Spliceosome	3/19	217/8538	0.0138249	6.21247	3.673	0.011616	0.0443951	0.0255467	HSPA8/HSPA1L/HSPA6	3
18	4hA	Cellular Processes	Cell growth and death	hsa04115	p53 signaling pathway	2/19	75/8538	0.0266667	11.9832	4.5116	0.0118203	0.0443951	0.0255467	GADD45G/GADD45A	2
19	4hA	Human Diseases	Cancer: specific types	hsa05214	Glioma	2/19	76/8538	0.0263158	11.8255	4.47665	0.0121238	0.0443951	0.0255467	GADD45G/GADD45A	2
20	4hA	Human Diseases	Cancer: specific types	hsa05212	Pancreatic cancer	2/19	77/8538	0.025974	11.6719	4.44234	0.0124306	0.0443951	0.0255467	GADD45G/GADD45A	2
21	4hA	Human Diseases	Cancer: specific types	hsa05220	Chronic myeloid leukemia	2/19	77/8538	0.025974	11.6719	4.44234	0.0124306	0.0443951	0.0255467	GADD45G/GADD45A	2
22	24hA	Cellular Processes	Cell growth and death	hsa04210	Apoptosis	15/158	136/8538	0.110294	5.96007	8.00618	2.63261e-08	6.34459e-06	4.57243e-06	CTSL/CYCS/CTSZ/GADD45G/BIRC3/DDIT3/PDPK1/JUN/PIK3CB/MCL1/GADD45A/DIABLO/GADD45B/PIK3R3/TNFRSF10B	15
23	24hA	Human Diseases	Cardiovascular disease	hsa05417	Lipid and atherosclerosis	17/158	216/8538	0.0787037	4.25299	6.64898	4.4519e-07	5.36454e-05	3.86612e-05	ABCA1/CYCS/RXRA/DDIT3/PDPK1/HSPA4/HSPA5/HSPA8/JUN/PIK3CB/HSPA1L/PLCG1/HSPA6/HSP90AA1/NFATC2/PIK3R3/TNFRSF10B	17
24	24hA	Environmental Information Processing	Signal transduction	hsa04010	MAPK signaling pathway	18/158	300/8538	0.06	3.24228	5.42873	1.00079e-05	0.000803968	0.000579404	DUSP1/MAP3K20/NR4A1/GADD45G/DDIT3/MKNK2/ERBB3/JUND/HSPA8/JUN/HSPA1L/MAP3K8/HSPA6/ERBB4/GADD45A/GADD45B/FGF1/MAP3K13	18
25	24hA	Genetic Information Processing	Folding, sorting and degradation	hsa04141	Protein processing in endoplasmic reticulum	13/158	170/8538	0.0764706	4.13232	5.6642	1.47541e-05	0.000888932	0.000640637	CRYAA/LOC102724652/DNAJA2/DDIT3/HSPA5/SEC23B/HSPA8/HSPA1L/PPP1R15A/HSPA6/HSPBP1/DNAJB1/HSP90AA1	13
26	24hA	Human Diseases	Cancer: specific types	hsa05223	Non-small cell lung cancer	8/158	73/8538	0.109589	5.92197	5.79891	5.58311e-05	0.00269106	0.0019394	RXRA/GADD45G/PDPK1/PIK3CB/PLCG1/GADD45A/GADD45B/PIK3R3	8
27	24hA	Human Diseases	Cancer: specific types	hsa05214	Glioma	8/158	76/8538	0.105263	5.68821	5.63685	7.47282e-05	0.00300158	0.00216318	GADD45G/PIK3CB/PLCG1/GADD45A/GADD45B/CAMK1G/PIK3R3/MDM2	8
28	24hA	Environmental Information Processing	Signal transduction	hsa04068	FoxO signaling pathway	10/158	133/8538	0.075188	4.06301	4.88837	0.000169799	0.00536574	0.00386699	GADD45G/PDPK1/PIK3CB/PCK1/GADD45A/CCNG2/GADD45B/PIK3R3/G6PC1/MDM2	10
29	24hA	Human Diseases	Endocrine and metabolic disease	hsa04931	Insulin resistance	9/158	109/8538	0.0825688	4.46185	4.99451	0.000178116	0.00536574	0.00386699	PPP1R3C/PDPK1/CREB5/PIK3CB/PCK1/CREB3L3/PIK3R3/G6PC1/SLC27A6	9
30	24hA	Organismal Systems	Endocrine system	hsa04915	Estrogen signaling pathway	10/158	139/8538	0.0719424	3.88762	4.71296	0.000243811	0.00652871	0.00470512	CREB5/HSPA8/JUN/PIK3CB/HSPA1L/HSPA6/CREB3L3/GNAO1/HSP90AA1/PIK3R3	10
31	24hA	Human Diseases	Cancer: specific types	hsa05222	Small cell lung cancer	8/158	93/8538	0.0860215	4.64843	4.85743	0.000309523	0.0074595	0.00537592	CYCS/RXRA/GADD45G/BIRC3/PIK3CB/GADD45A/GADD45B/PIK3R3	8
32	24hA	Metabolism	Carbohydrate metabolism	hsa00562	Inositol phosphate metabolism	7/158	73/8538	0.0958904	5.18172	4.92677	0.000380761	0.00764695	0.00551101	ITPK1/ITPKA/PIK3CB/IPPK/PLCG1/PLCH2/PI4K2B	7
33	24hA	Human Diseases	Cancer: specific types	hsa05218	Melanoma	7/158	73/8538	0.0958904	5.18172	4.92677	0.000380761	0.00764695	0.00551101	GADD45G/PIK3CB/GADD45A/GADD45B/FGF1/PIK3R3/MDM2	7
34	24hA	Environmental Information Processing	Signal transduction	hsa04152	AMPK signaling pathway	9/158	122/8538	0.0737705	3.98641	4.56179	0.000415423	0.00770131	0.00555019	PDPK1/CREB5/PIK3CB/PCK1/PPP2CA/CREB3L3/LIPE/PIK3R3/G6PC1	9
35	24hA	Cellular Processes	Cell growth and death	hsa04115	p53 signaling pathway	7/158	75/8538	0.0933333	5.04354	4.82936	0.00044974	0.00774195	0.00557948	CYCS/GADD45G/GADD45A/CCNG2/GADD45B/MDM2/TNFRSF10B	7
36	24hA	Cellular Processes	Cell growth and death	hsa04218	Cellular senescence	10/158	157/8538	0.0636943	3.44191	4.24024	0.000644717	0.0103584	0.00746514	ZFP36L1/GADD45G/PIK3CB/GADD45A/GADD45B/SQSTM1/NFATC2/PIK3R3/MDM2/RAD9B	10
37	24hA	Organismal Systems	Immune system	hsa04612	Antigen processing and presentation	7/158	81/8538	0.0864198	4.66995	4.55673	0.000718297	0.0103805	0.00748101	CTSL/HSPA4/HSPA5/HSPA8/HSPA1L/HSPA6/HSP90AA1	7
38	24hA	Human Diseases	Cancer: specific types	hsa05213	Endometrial cancer	6/158	59/8538	0.101695	5.49539	4.75751	0.000732232	0.0103805	0.00748101	GADD45G/PDPK1/PIK3CB/GADD45A/GADD45B/PIK3R3	6
39	24hA	Environmental Information Processing	Signal transduction	hsa04012	ErbB signaling pathway	7/158	86/8538	0.0813953	4.39844	4.34919	0.00102772	0.0130646	0.00941542	ABL2/ERBB3/JUN/PIK3CB/PLCG1/ERBB4/PIK3R3	7
40	24hA	Environmental Information Processing	Signal transduction	hsa04151	PI3K-Akt signaling pathway	16/158	362/8538	0.0441989	2.38842	3.7065	0.00105291	0.0130646	0.00941542	NR4A1/RXRA/PDPK1/ERBB3/CREB5/PIK3CB/PCK1/MCL1/PPP2CA/ERBB4/CREB3L3/HSP90AA1/FGF1/PIK3R3/G6PC1/MDM2	16
41	24hA	Human Diseases	Cancer: specific types	hsa05210	Colorectal cancer	7/158	87/8538	0.0804598	4.34788	4.30958	0.00110058	0.0130646	0.00941542	CYCS/GADD45G/JUN/PIK3CB/GADD45A/GADD45B/PIK3R3	7
42	24hA	Cellular Processes	Transport and catabolism	hsa04140	Autophagy - animal	10/158	169/8538	0.0591716	3.19751	3.96184	0.00113841	0.0130646	0.00941542	CTSL/UBB/RAB1A/ATG4D/PDPK1/PIK3CB/PPP2CA/SQSTM1/ATG9A/PIK3R3	10
43	24hA	Environmental Information Processing	Signal transduction	hsa04668	TNF signaling pathway	8/158	119/8538	0.0672269	3.63281	3.97119	0.00159043	0.0174225	0.012556	BIRC3/RHBDF2/CREB5/JUN/PIK3CB/MAP3K8/CREB3L3/PIK3R3	8
44	24hA	Human Diseases	Cancer: specific types	hsa05211	Renal cell carcinoma	6/158	70/8538	0.0857143	4.63183	4.18931	0.0018035	0.0187164	0.0134886	EGLN2/FLCN/JUN/PIK3CB/PIK3R3/EGLN3	6
45	24hA	Organismal Systems	Immune system	hsa04660	T cell receptor signaling pathway	8/158	122/8538	0.0655738	3.54347	3.8852	0.00186387	0.0187164	0.0134886	PDPK1/JUN/PIK3CB/PLCG1/PPP2CA/MAP3K8/NFATC2/PIK3R3	8
46	24hA	Human Diseases	Substance dependence	hsa05030	Cocaine addiction	5/158	49/8538	0.102041	5.51408	4.35109	0.00201427	0.0194176	0.0139939	CREB5/DRD1/JUN/CREB3L3/FOSB	5
47	24hA	Environmental Information Processing	Signal transduction	hsa04070	Phosphatidylinositol signaling system	7/158	98/8538	0.0714286	3.85986	3.90971	0.00220047	0.0196413	0.0141551	ITPK1/ITPKA/PIK3CB/IPPK/PLCG1/PI4K2B/PIK3R3	7
48	24hA	Human Diseases	Cancer: specific types	hsa05215	Prostate cancer	7/158	98/8538	0.0714286	3.85986	3.90971	0.00220047	0.0196413	0.0141551	PDPK1/CREB5/PIK3CB/CREB3L3/HSP90AA1/PIK3R3/MDM2	7
49	24hA	Human Diseases	Drug resistance: antineoplastic	hsa01524	Platinum drug resistance	6/158	75/8538	0.08	4.32304	3.96883	0.00256798	0.022103	0.0159292	CYCS/BIRC3/PDPK1/PIK3CB/PIK3R3/MDM2	6
50	24hA	Human Diseases	Cancer: specific types	hsa05220	Chronic myeloid leukemia	6/158	77/8538	0.0779221	4.21075	3.88598	0.00293371	0.0243801	0.0175703	GADD45G/PIK3CB/GADD45A/GADD45B/PIK3R3/MDM2	6
51	24hA	Human Diseases	Infectious disease: bacterial	hsa05134	Legionellosis	5/158	56/8538	0.0892857	4.82482	3.94289	0.00363807	0.0292258	0.0210625	CYCS/RAB1A/HSPA8/HSPA1L/HSPA6	5
52	24hA	Organismal Systems	Endocrine system	hsa04910	Insulin signaling pathway	8/158	138/8538	0.057971	3.13264	3.46797	0.00400791	0.0311583	0.0224552	PPP1R3C/MKNK2/PDPK1/PIK3CB/PCK1/LIPE/PIK3R3/G6PC1	8
53	24hA	Human Diseases	Infectious disease: viral	hsa05162	Measles	8/158	139/8538	0.057554	3.1101	3.44394	0.00418738	0.0315362	0.0227276	CYCS/HSPA8/JUN/PIK3CB/HSPA1L/HSPA6/EIF2AK1/PIK3R3	8
54	24hA	Organismal Systems	Endocrine system	hsa04923	Regulation of lipolysis in adipocytes	5/158	59/8538	0.0847458	4.57949	3.78821	0.00456166	0.0320184	0.0230751	CIDEC/ADRB2/PIK3CB/LIPE/PIK3R3	5
55	24hA	Human Diseases	Cancer: specific types	hsa05216	Thyroid cancer	4/158	37/8538	0.108108	5.84194	4.0527	0.00463584	0.0320184	0.0230751	RXRA/GADD45G/GADD45A/GADD45B	4
56	24hA	Human Diseases	Infectious disease: parasitic	hsa05145	Toxoplasmosis	7/158	112/8538	0.0625	3.37737	3.4774	0.00464998	0.0320184	0.0230751	CYCS/BIRC3/PDPK1/HSPA8/HSPA1L/HSPA6/GNAO1	7
57	24hA	Organismal Systems	Aging	hsa04213	Longevity regulating pathway - multiple species	5/158	62/8538	0.0806452	4.3579	3.64357	0.00564111	0.0377641	0.0272159	HSPA8/PIK3CB/HSPA1L/HSPA6/PIK3R3	5
58	24hA	Human Diseases	Cancer: overview	hsa05207	Chemical carcinogenesis - receptor activation	10/158	215/8538	0.0465116	2.51339	3.08596	0.0065093	0.0423984	0.0305558	PAQR5/RXRA/CREB5/KPNA3/JUN/ADRB2/PIK3CB/CREB3L3/HSP90AA1/PIK3R3	10
59	24hA	Organismal Systems	Endocrine system	hsa04919	Thyroid hormone signaling pathway	7/158	122/8538	0.057377	3.10054	3.20861	0.00737974	0.0458682	0.0330563	RXRA/PDPK1/DIO2/PIK3CB/PLCG1/PIK3R3/MDM2	7
60	24hA	Environmental Information Processing	Signal transduction	hsa04020	Calcium signaling pathway	11/158	254/8538	0.0433071	2.34023	2.97738	0.00742265	0.0458682	0.0330563	ERBB3/DRD1/ITPKA/ADRB2/PLCG1/ERBB4/HTR2C/NFATC2/FGF1/CAMK1G/STIM1	11
61	2hR	Cellular Processes	Cell growth and death	hsa04210	Apoptosis	15/145	136/8538	0.110294	6.49442	8.48942	8.12024e-09	1.97322e-06	1.35907e-06	CTSL/GADD45B/CYCS/CTSZ/GADD45G/BIRC3/DDIT3/FOS/JUN/PIK3CB/MCL1/GADD45A/DIABLO/PIK3R3/TNFRSF10B	15
62	2hR	Human Diseases	Cardiovascular disease	hsa05417	Lipid and atherosclerosis	16/145	216/8538	0.0740741	4.36169	6.57731	6.97504e-07	8.2624e-05	5.6908e-05	ABCA1/CYCS/DDIT3/FOS/HSPA4/HSPA5/HSPA8/JUN/PIK3CB/HSPA1L/PLCG1/HSPA6/HSP90AA1/NFATC2/PIK3R3/TNFRSF10B	16
63	2hR	Genetic Information Processing	Folding, sorting and degradation	hsa04141	Protein processing in endoplasmic reticulum	14/145	170/8538	0.0823529	4.84917	6.66283	1.02005e-06	8.2624e-05	5.6908e-05	CRYAA/LOC102724652/DNAJA2/DDIT3/HSPA5/SEC23B/HSPA8/HSPA1L/PPP1R15A/SEC24A/HSPA6/HSPBP1/DNAJB1/HSP90AA1	14
64	2hR	Environmental Information Processing	Signal transduction	hsa04010	MAPK signaling pathway	18/145	300/8538	0.06	3.53297	5.87026	2.93798e-06	0.000178482	0.000122931	DUSP1/GADD45B/MAP3K20/GADD45G/DDIT3/MKNK2/FOS/ERBB3/JUND/HSPA8/JUN/HSPA1L/MAP3K8/HSPA6/ERBB4/GADD45A/FGF1/MAP3K13	18
65	2hR	Organismal Systems	Immune system	hsa04612	Antigen processing and presentation	9/145	81/8538	0.111111	6.54253	6.5875	8.45685e-06	0.000411003	0.000283082	CTSL/HSPA4/HSPA5/HSPA8/HLA-DPB1/HLA-DPA1/HSPA1L/HSPA6/HSP90AA1	9
66	2hR	Environmental Information Processing	Signal transduction	hsa04668	TNF signaling pathway	10/145	119/8538	0.0840336	4.94813	5.7005	3.20829e-05	0.00129936	0.000894945	BIRC3/FOS/RHBDF2/CREB5/JUN/PIK3CB/CYLD/MAP3K8/CREB3L3/PIK3R3	10
67	2hR	Human Diseases	Cancer: specific types	hsa05214	Glioma	8/145	76/8538	0.105263	6.19819	5.98274	4.05713e-05	0.0014084	0.00097005	GADD45B/GADD45G/PIK3CB/PLCG1/GADD45A/CAMK1G/PIK3R3/MDM2	8
68	2hR	Human Diseases	Cancer: specific types	hsa05210	Colorectal cancer	8/145	87/8538	0.091954	5.41451	5.43959	0.000107454	0.00324927	0.00223796	GADD45B/CYCS/GADD45G/FOS/JUN/PIK3CB/GADD45A/PIK3R3	8
69	2hR	Organismal Systems	Endocrine system	hsa04915	Estrogen signaling pathway	10/145	139/8538	0.0719424	4.23617	5.05595	0.000120343	0.00324927	0.00223796	FOS/CREB5/HSPA8/JUN/PIK3CB/HSPA1L/HSPA6/CREB3L3/HSP90AA1/PIK3R3	10
70	2hR	Organismal Systems	Development and regeneration	hsa04380	Osteoclast differentiation	10/145	143/8538	0.0699301	4.11768	4.94159	0.000152297	0.00370082	0.00254897	FOSL1/FOS/JUND/JUN/PIK3CB/CYLD/FOSB/SQSTM1/NFATC2/PIK3R3	10
71	2hR	Human Diseases	Cancer: specific types	hsa05218	Melanoma	7/145	73/8538	0.0958904	5.64629	5.24001	0.000225193	0.00497472	0.00342638	GADD45B/GADD45G/PIK3CB/GADD45A/FGF1/PIK3R3/MDM2	7
72	2hR	Cellular Processes	Cell growth and death	hsa04115	p53 signaling pathway	7/145	75/8538	0.0933333	5.49572	5.1398	0.000266688	0.00540044	0.0037196	GADD45B/CYCS/GADD45G/GADD45A/CCNG2/MDM2/TNFRSF10B	7
73	2hR	Cellular Processes	Cell growth and death	hsa04218	Cellular senescence	10/145	157/8538	0.0636943	3.75049	4.57184	0.00032613	0.00609612	0.00419876	GADD45B/ZFP36L1/GADD45G/PIK3CB/GADD45A/SQSTM1/NFATC2/PIK3R3/MDM2/RAD9B	10
74	2hR	Environmental Information Processing	Signal transduction	hsa04068	FoxO signaling pathway	9/145	133/8538	0.0676692	3.98455	4.55946	0.000417876	0.00725313	0.00499565	GADD45B/GADD45G/PIK3CB/PCK1/GADD45A/CCNG2/PIK3R3/G6PC1/MDM2	9
75	2hR	Human Diseases	Endocrine and metabolic disease	hsa04931	Insulin resistance	8/145	109/8538	0.0733945	4.32167	4.58733	0.000510612	0.00827191	0.00569735	PPP1R3C/CREB5/PIK3CB/PCK1/CREB3L3/PIK3R3/G6PC1/SLC27A6	8
76	2hR	Human Diseases	Infectious disease: viral	hsa05162	Measles	9/145	139/8538	0.0647482	3.81255	4.39412	0.000577392	0.00876915	0.00603983	CYCS/FOS/HSPA8/JUN/PIK3CB/HSPA1L/HSPA6/EIF2AK1/PIK3R3	9
77	2hR	Human Diseases	Cancer: specific types	hsa05222	Small cell lung cancer	7/145	93/8538	0.0752688	4.43204	4.37393	0.000987773	0.0130746	0.00900525	GADD45B/CYCS/GADD45G/BIRC3/PIK3CB/GADD45A/PIK3R3	7
78	2hR	Environmental Information Processing	Signal transduction	hsa04152	AMPK signaling pathway	8/145	122/8538	0.0655738	3.86116	4.18358	0.00107579	0.0130746	0.00900525	CREB5/PIK3CB/PCK1/PPP2CA/CREB3L3/LIPE/PIK3R3/G6PC1	8
79	2hR	Organismal Systems	Immune system	hsa04660	T cell receptor signaling pathway	8/145	122/8538	0.0655738	3.86116	4.18358	0.00107579	0.0130746	0.00900525	FOS/JUN/PIK3CB/PLCG1/PPP2CA/MAP3K8/NFATC2/PIK3R3	8
80	2hR	Human Diseases	Substance dependence	hsa05031	Amphetamine addiction	6/145	69/8538	0.0869565	5.12024	4.51657	0.0010761	0.0130746	0.00900525	FOS/CREB5/DRD1/JUN/CREB3L3/FOSB	6
81	2hR	Human Diseases	Cancer: specific types	hsa05211	Renal cell carcinoma	6/145	70/8538	0.0857143	5.04709	4.46869	0.00116078	0.0134319	0.00925131	EGLN2/FLCN/JUN/PIK3CB/PIK3R3/EGLN3	6
82	2hR	Environmental Information Processing	Signal transduction	hsa04070	Phosphatidylinositol signaling system	7/145	98/8538	0.0714286	4.20591	4.19538	0.00134454	0.0140522	0.00967856	ITPK1/ITPKA/PIK3CB/IPPK/PLCG1/PI4K2B/PIK3R3	7
83	2hR	Human Diseases	Substance dependence	hsa05030	Cocaine addiction	5/145	49/8538	0.102041	6.00844	4.62116	0.00137832	0.0140522	0.00967856	CREB5/DRD1/JUN/CREB3L3/FOSB	5
84	2hR	Metabolism	Carbohydrate metabolism	hsa00562	Inositol phosphate metabolism	6/145	73/8538	0.0821918	4.83968	4.33033	0.0014457	0.0140522	0.00967856	ITPK1/ITPKA/PIK3CB/IPPK/PLCG1/PI4K2B	6
85	2hR	Human Diseases	Cancer: specific types	hsa05223	Non-small cell lung cancer	6/145	73/8538	0.0821918	4.83968	4.33033	0.0014457	0.0140522	0.00967856	GADD45B/GADD45G/PIK3CB/PLCG1/GADD45A/PIK3R3	6
86	2hR	Human Diseases	Cancer: specific types	hsa05220	Chronic myeloid leukemia	6/145	77/8538	0.0779221	4.58827	4.15717	0.00190507	0.0178051	0.0122634	GADD45B/GADD45G/PIK3CB/GADD45A/PIK3R3/MDM2	6
87	2hR	Human Diseases	Infectious disease: viral	hsa05169	Epstein-Barr virus infection	10/145	204/8538	0.0490196	2.88641	3.58428	0.00243673	0.0210412	0.0144923	GADD45B/CYCS/GADD45G/JUN/HLA-DPB1/HLA-DPA1/PIK3CB/GADD45A/PIK3R3/MDM2	10
88	2hR	Organismal Systems	Immune system	hsa04659	Th17 cell differentiation	7/145	109/8538	0.0642202	3.78146	3.84128	0.00248157	0.0210412	0.0144923	FOS/JUN/HLA-DPB1/HLA-DPA1/PLCG1/HSP90AA1/NFATC2	7
89	2hR	Human Diseases	Infectious disease: bacterial	hsa05134	Legionellosis	5/145	56/8538	0.0892857	5.25739	4.20113	0.00251109	0.0210412	0.0144923	CYCS/RAB1A/HSPA8/HSPA1L/HSPA6	5
90	2hR	Human Diseases	Cardiovascular disease	hsa05418	Fluid shear stress and atherosclerosis	8/145	141/8538	0.0567376	3.34087	3.68385	0.00270109	0.0218788	0.0150692	CTSL/DUSP1/FOS/JUN/PIK3CB/HSP90AA1/SQSTM1/PIK3R3	8
91	2hR	Human Diseases	Infectious disease: parasitic	hsa05145	Toxoplasmosis	7/145	112/8538	0.0625	3.68017	3.75266	0.00289294	0.0226769	0.0156189	CYCS/BIRC3/HSPA8/HLA-DPB1/HLA-DPA1/HSPA1L/HSPA6	7
92	2hR	Human Diseases	Cancer: specific types	hsa05213	Endometrial cancer	5/145	59/8538	0.0847458	4.99006	4.04214	0.00316022	0.0239979	0.0165288	GADD45B/GADD45G/PIK3CB/GADD45A/PIK3R3	5
93	2hR	Environmental Information Processing	Signal transduction	hsa04012	ErbB signaling pathway	6/145	86/8538	0.0697674	4.1081	3.80752	0.00333593	0.0245646	0.0169191	ERBB3/JUN/PIK3CB/PLCG1/ERBB4/PIK3R3	6
94	2hR	Human Diseases	Cancer: overview	hsa05207	Chemical carcinogenesis - receptor activation	10/145	215/8538	0.0465116	2.73873	3.39383	0.00355956	0.0252706	0.0174053	PAQR5/FOS/CREB5/KPNA3/JUN/ADRB2/PIK3CB/CREB3L3/HSP90AA1/PIK3R3	10
95	2hR	Human Diseases	Cancer: specific types	hsa05224	Breast cancer	8/145	148/8538	0.0540541	3.18285	3.52089	0.0036398	0.0252706	0.0174053	GADD45B/GADD45G/FOS/JUN/PIK3CB/GADD45A/FGF1/PIK3R3	8
96	2hR	Environmental Information Processing	Signal transduction	hsa04020	Calcium signaling pathway	11/145	254/8538	0.0433071	2.55004	3.29623	0.00391327	0.025761	0.0177431	ERBB3/DRD1/ITPKA/ADRB2/PLCG1/ERBB4/HTR2C/NFATC2/FGF1/CAMK1G/STIM1	11
97	2hR	Organismal Systems	Aging	hsa04213	Longevity regulating pathway - multiple species	5/145	62/8538	0.0806452	4.74861	3.89358	0.00392246	0.025761	0.0177431	HSPA8/PIK3CB/HSPA1L/HSPA6/PIK3R3	5
98	2hR	Human Diseases	Cancer: overview	hsa05235	PD-L1 expression and PD-1 checkpoint pathway in cancer	6/145	90/8538	0.0666667	3.92552	3.66712	0.00418054	0.0267334	0.0184129	FOS/JUN/PIK3CB/PLCG1/NFATC2/PIK3R3	6
99	2hR	Human Diseases	Infectious disease: viral	hsa05166	Human T-cell leukemia virus 1 infection	10/145	224/8538	0.0446429	2.62869	3.24666	0.00475578	0.0296322	0.0204094	FOSL1/FOS/CREB5/JUN/HLA-DPB1/HLA-DPA1/PIK3CB/CREB3L3/NFATC2/PIK3R3	10
100	2hR	Organismal Systems	Immune system	hsa04658	Th1 and Th2 cell differentiation	6/145	93/8538	0.0645161	3.79889	3.56702	0.00491081	0.0298332	0.0205479	FOS/JUN/HLA-DPB1/HLA-DPA1/PLCG1/NFATC2	6
101	2hR	Organismal Systems	Immune system	hsa04657	IL-17 signaling pathway	6/145	95/8538	0.0631579	3.71891	3.50257	0.00544717	0.0322845	0.0222362	FOSL1/FOS/JUND/JUN/FOSB/HSP90AA1	6
102	2hR	Cellular Processes	Cell growth and death	hsa04217	Necroptosis	8/145	159/8538	0.0503145	2.96265	3.2834	0.00560432	0.032425	0.022333	BIRC3/CHMP5/CYLD/MACROH2A1/GLUL/HSP90AA1/SQSTM1/TNFRSF10B	8
103	2hR	Human Diseases	Cancer: specific types	hsa05215	Prostate cancer	6/145	98/8538	0.0612245	3.60507	3.40909	0.00633053	0.035113	0.0241844	CREB5/PIK3CB/CREB3L3/HSP90AA1/PIK3R3/MDM2	6
104	2hR	Human Diseases	Infectious disease: viral	hsa05161	Hepatitis B	8/145	163/8538	0.0490798	2.88995	3.20206	0.0064903	0.035113	0.0241844	CYCS/FOS/CREB5/JUN/PIK3CB/CREB3L3/NFATC2/PIK3R3	8
105	2hR	Organismal Systems	Endocrine system	hsa04926	Relaxin signaling pathway	7/145	130/8538	0.0538462	3.17061	3.27782	0.00655831	0.035113	0.0241844	RXFP4/FOS/CREB5/JUN/PIK3CB/CREB3L3/PIK3R3	7
106	2hR	Organismal Systems	Sensory system	hsa04750	Inflammatory mediator regulation of TRP channels	6/145	99/8538	0.0606061	3.56865	3.37874	0.00664691	0.035113	0.0241844	PTGER4/PIK3CB/PLCG1/HTR2C/PIK3R3/F2RL1	6
107	2hR	Human Diseases	Neurodegenerative disease	hsa05020	Prion disease	11/145	278/8538	0.0395683	2.32989	2.96297	0.00762476	0.0394216	0.027152	CYCS/DDIT3/HSPA5/CREB5/HSPA8/PIK3CB/HSPA1L/HSPA6/CREB3L3/STIP1/PIK3R3	11
108	2hR	Environmental Information Processing	Signal transduction	hsa04151	PI3K-Akt signaling pathway	13/145	362/8538	0.0359116	2.11457	2.8482	0.00847341	0.0412506	0.0284117	ERBB3/CREB5/PIK3CB/PCK1/MCL1/PPP2CA/ERBB4/CREB3L3/HSP90AA1/FGF1/PIK3R3/G6PC1/MDM2	13
109	2hR	Human Diseases	Drug resistance: antineoplastic	hsa01524	Platinum drug resistance	5/145	75/8538	0.0666667	3.92552	3.34464	0.00878121	0.0412506	0.0284117	CYCS/BIRC3/PIK3CB/PIK3R3/MDM2	5
110	2hR	Environmental Information Processing	Signal transduction	hsa04064	NF-kappa B signaling pathway	6/145	105/8538	0.0571429	3.36473	3.20452	0.00879119	0.0412506	0.0284117	GADD45B/GADD45G/BIRC3/PLCG1/CYLD/GADD45A	6
111	2hR	Organismal Systems	Immune system	hsa04625	C-type lectin receptor signaling pathway	6/145	105/8538	0.0571429	3.36473	3.20452	0.00879119	0.0412506	0.0284117	JUN/PIK3CB/CYLD/NFATC2/PIK3R3/MDM2	6
112	2hR	Organismal Systems	Endocrine system	hsa04910	Insulin signaling pathway	7/145	138/8538	0.0507246	2.98681	3.09267	0.00899705	0.0412506	0.0284117	PPP1R3C/MKNK2/PIK3CB/PCK1/LIPE/PIK3R3/G6PC1	7
113	2hR	Human Diseases	Infectious disease: bacterial	hsa05135	Yersinia infection	7/145	138/8538	0.0507246	2.98681	3.09267	0.00899705	0.0412506	0.0284117	FOS/JUN/WASL/PIK3CB/PLCG1/NFATC2/PIK3R3	7
114	2hR	Human Diseases	Cancer: specific types	hsa05212	Pancreatic cancer	5/145	77/8538	0.0649351	3.82356	3.27121	0.00978592	0.0440366	0.0303306	GADD45B/GADD45G/PIK3CB/GADD45A/PIK3R3	5
115	2hR	Human Diseases	Infectious disease: bacterial	hsa05132	Salmonella infection	10/145	251/8538	0.0398406	2.34593	2.84471	0.0103123	0.0455616	0.031381	CYCS/BIRC3/FOS/KPNA3/JUN/WASL/PIK3CB/ARL8B/HSP90AA1/TNFRSF10B	10
116	2hR	Organismal Systems	Digestive system	hsa04979	Cholesterol metabolism	4/145	51/8538	0.0784314	4.61826	3.40632	0.0107518	0.0465734	0.0320778	ABCA1/SORT1/LCAT/APOE	4
117	2hR	Environmental Information Processing	Signal transduction	hsa04066	HIF-1 signaling pathway	6/145	110/8538	0.0545455	3.21179	3.06871	0.0109246	0.0465734	0.0320778	EGLN2/MKNK2/PIK3CB/PLCG1/PIK3R3/EGLN3	6
