# Supplementary material for: Diapause and Anoxia-Induced Quiescence Are Unique States in Embryos of the Annual Killifish, Austrofundulus limnaeus
Source: Biomolecules. 2025 Apr 1;15(4):515. doi: 10.3390/biom15040515 (PMC12024583; doi:10.3390/biom15040515)
Supplement: Supplementary file 1 [file biomolecules-15-00515-s001.zip › Table S7_Clouseretal2025.xlsx]

## Sheet: Sheet1
	Cluster	ONTOLOGY	ID	Description	GeneRatio	BgRatio	RichFactor	FoldEnrichment	zScore	pvalue	p.adjust	qvalue	geneID	Count
1	4hA	BP	GO:0042026	protein refolding	6/22	40/21468	0.15	146.373	29.4745	2.06256e-12	2.27088e-09	1.42425e-09	CRYAA/DNAJA4/HSPA8/HSPA1L/HSPA6/HSP90AA1	6
3	4hA	BP	GO:0009408	response to heat	5/22	136/21468	0.0367647	35.8757	13.0677	2.28849e-07	8.39875e-05	5.26754e-05	CRYAA/DNAJA4/HSPA8/HSPA6/HSP90AA1	5
6	4hA	BP	GO:0006641	triglyceride metabolic process	4/22	131/21468	0.0305344	29.796	10.5883	8.89495e-06	0.00163222	0.0010237	PCK1/APOE/SIK1/LIPE	4
8	4hA	BP	GO:0006986	response to unfolded protein	4/22	161/21468	0.0248447	24.2439	9.48168	2.00619e-05	0.00249071	0.00156213	HSPA8/HSPA1L/HSPA6/HSP90AA1	4
14	4hA	BP	GO:0038066	p38MAPK cascade	3/22	68/21468	0.0441176	43.0508	11.1236	4.48324e-05	0.00352575	0.00221128	ZFP36L1/GADD45G/GADD45A	3
15	4hA	BP	GO:0001659	temperature homeostasis	4/22	209/21468	0.0191388	18.6759	8.22448	5.56421e-05	0.00390059	0.00244638	GADD45G/DIO2/DRD1/G0S2	4
16	4hA	BP	GO:0046890	regulation of lipid biosynthetic process	4/22	210/21468	0.0190476	18.587	8.20284	5.66844e-05	0.00390059	0.00244638	PCK1/APOE/SIK1/ZNF750	4
18	4hA	BP	GO:0017038	protein import	2/22	13/21468	0.153846	150.126	17.226	7.76615e-05	0.0047503	0.0029793	HSPA8/APOE	2
21	4hA	BP	GO:0061684	chaperone-mediated autophagy	2/22	15/21468	0.133333	130.109	16.0207	0.000104415	0.00547431	0.00343338	HSPA8/HSP90AA1	2
27	4hA	BP	GO:0010596	negative regulation of endothelial cell migration	3/22	114/21468	0.0263158	25.6794	8.46197	0.000208645	0.00850807	0.0053361	DNAJA4/APOE/GADD45A	3
28	4hA	BP	GO:0044794	positive regulation by host of viral process	2/22	23/21468	0.0869565	84.8538	12.8869	0.000250343	0.00984384	0.00617387	HSPA8/APOE	2
29	4hA	BP	GO:0090083	regulation of inclusion body assembly	2/22	27/21468	0.0740741	72.2828	11.8705	0.000346452	0.0131532	0.00824947	DNAJA4/APOE	2
30	4hA	BP	GO:0034504	protein localization to nucleus	4/22	352/21468	0.0113636	11.0888	6.11267	0.00041144	0.0150998	0.00947034	HSPA8/DRD1/TRIM29/HSP90AA1	4
34	4hA	BP	GO:0048545	response to steroid hormone	4/22	379/21468	0.0105541	10.2989	5.84986	0.000543659	0.017605	0.0110415	ZFP36L1/HSPA8/PCK1/GNRH1	4
39	4hA	BP	GO:0034250	positive regulation of amide metabolic process	2/22	40/21468	0.05	48.7909	9.68966	0.000763709	0.0213178	0.0133701	APOE/ZNF750	2
41	4hA	BP	GO:0051170	import into nucleus	3/22	180/21468	0.0166667	16.2636	6.58644	0.000793849	0.0213178	0.0133701	HSPA8/DRD1/HSP90AA1	3
45	4hA	BP	GO:0001662	behavioral fear response	2/22	45/21468	0.0444444	43.3697	9.11266	0.000966321	0.0236427	0.0148282	DRD1/APOE	2
58	4hA	BP	GO:0071320	cellular response to cAMP	2/22	56/21468	0.0357143	34.8506	8.12374	0.00149295	0.0274589	0.0172217	ZFP36L1/PCK1	2
63	4hA	BP	GO:0042311	vasodilation	2/22	58/21468	0.0344828	33.6489	7.9744	0.00160051	0.0279708	0.0175428	DRD1/APOE	2
66	4hA	BP	GO:0042220	response to cocaine	2/22	66/21468	0.030303	29.5702	7.44531	0.00206662	0.0344749	0.021622	DRD1/HSP90AA1	2
69	4hA	BP	GO:0010659	cardiac muscle cell apoptotic process	2/22	69/21468	0.0289855	28.2846	7.27058	0.00225607	0.0359991	0.022578	HSPA8/HSP90AA1	2
76	4hA	BP	GO:0043954	cellular component maintenance	2/22	83/21468	0.0240964	23.5137	6.58196	0.00324431	0.0469997	0.0294773	HSPA8/APOE	2
11	4hA	CC	GO:0072562	blood microparticle	4/22	180/22654	0.0222222	22.8828	9.18993	2.52125e-05	0.00257167	0.00156583	HSPA8/HSPA1L/APOE/HSPA6	4
4	4hA	CC	GO:0071682	endocytic vesicle lumen	2/22	26/22654	0.0769231	79.2098	12.4405	0.000288483	0.00735632	0.00447908	APOE/HSP90AA1	2
61	4hA	CC	GO:0008180	COP9 signalosome	2/22	52/22654	0.0384615	39.6049	8.68927	0.00115916	0.0197057	0.0119983	HSPA1L/HSPA6	2
12	4hA	MF	GO:0051082	unfolded protein binding	6/22	146/21348	0.0410959	39.878	15.1397	6.29137e-09	6.35429e-07	3.4437e-07	CRYAA/DNAJA4/HSPA8/HSPA1L/HSPA6/HSP90AA1	6
2	4hA	MF	GO:0140662	ATP-dependent protein folding chaperone	4/22	50/21348	0.08	77.6291	17.4235	1.88767e-07	9.53275e-06	5.16626e-06	HSPA8/HSPA1L/HSPA6/HSP90AA1	4
31	4hA	MF	GO:0044183	protein folding chaperone	4/22	89/21348	0.0449438	43.6118	12.9384	1.94928e-06	6.56256e-05	3.55657e-05	HSPA8/HSPA1L/HSPA6/HSP90AA1	4
5	4hA	MF	GO:0031625	ubiquitin protein ligase binding	4/22	356/21348	0.011236	10.903	6.05185	0.00043854	0.00885851	0.00480086	DIO2/HSPA8/HSPA1L/HSP90AA1	4
81	4hA	MF	GO:0048156	tau protein binding	2/22	45/21348	0.0444444	43.1273	9.08603	0.000977069	0.0123355	0.00668521	APOE/HSP90AA1	2
9	4hA	MF	GO:0016887	ATP hydrolysis activity	4/22	494/21348	0.00809717	7.8572	4.95268	0.00148787	0.0166972	0.00904903	HSPA8/HSPA1L/HSPA6/HSP90AA1	4
10	4hA	MF	GO:1990841	promoter-specific chromatin binding	2/22	80/21348	0.025	24.2591	6.69421	0.00305144	0.0308195	0.0167026	GADD45A/ZNF750	2
110	24hA	BP	GO:0042026	protein refolding	9/310	40/21468	0.225	15.5816	11.1731	4.48753e-09	1.27326e-05	1.12571e-05	CRYAA/DNAJA2/DNAJA4/HSPA5/HSPA8/HSPA1L/HSPA13/HSPA6/HSP90AA1	9
22	24hA	BP	GO:0035966	response to topologically incorrect protein	16/310	178/21468	0.0898876	6.22486	8.47279	7.17736e-09	1.27326e-05	1.12571e-05	DDIT3/HSPA4/HSPA5/HSPA8/HSPA1L/BFAR/PPP1R15A/DNAJB9/BAG3/HSPA6/TMEM33/CREB3L3/RNF126/DNAJB1/HSP90AA1/ATF3	16
102	24hA	BP	GO:0015748	organophosphate ester transport	12/310	194/21468	0.0618557	4.2836	5.56104	2.68648e-05	0.00901133	0.00796705	ABCA1/PRELID3B/SLC25A42/SLC25A25/APOE/ABCA12/SLC4A1/TMEM41B/ATG9A/SLC25A36/G6PC1/SHOC2	12
112	24hA	BP	GO:0046486	glycerolipid metabolic process	19/310	446/21468	0.0426009	2.95018	5.03773	2.92587e-05	0.00901133	0.00796705	SERAC1/HDHD5/DDHD1/CIDEC/ITPKA/PIK3CB/PCK1/PLCG1/APOE/SIK1/PNPLA8/PLCH2/LPCAT4/HTR2C/PI4K2B/PLA2G1B/LIPE/PIK3R3/G6PC1	19
161	24hA	BP	GO:0051223	regulation of protein transport	19/310	485/21468	0.0391753	2.71295	4.61861	8.95543e-05	0.0198587	0.0175574	F2RL2/RHBDF2/NADK/HSPA8/ARHGAP44/TRH/ZPR1/APOE/BAG3/ABCA12/NDEL1/PLA2G1B/GNAO1/HSP90AA1/REST/F2RL1/PTPN23/MDM2/KLF7	19
181	24hA	BP	GO:0097193	intrinsic apoptotic signaling pathway	16/310	377/21468	0.0424403	2.93906	4.59772	0.000129962	0.0256169	0.0226483	UBB/CYCS/DDIT3/SKIL/FLCN/PIK3CB/PPP1R15A/PLAGL2/SNAI1/MCL1/ACKR3/DIABLO/BCL2L2/TOPORS/MDM2/TNFRSF10B	16
19	24hA	BP	GO:0007033	vacuole organization	13/310	267/21468	0.0486891	3.3718	4.72047	0.000146473	0.027352	0.0241823	ABCA1/SNX30/RAB1A/ATG4D/RAB19/CHMP5/HSPA8/FLCN/BAG3/EXT1/FNIP1/TMEM41B/ATG9A	13
281	24hA	BP	GO:0045616	regulation of keratinocyte differentiation	5/310	41/21468	0.121951	8.44532	5.77595	0.000297483	0.036247	0.0320465	ZFP36L1/ERRFI1/ABCA12/MACROH2A1/TRIM16	5
301	24hA	BP	GO:0097009	energy homeostasis	7/310	89/21468	0.0786517	5.44676	5.08831	0.000306485	0.036247	0.0320465	NR4A3/UBB/FLCN/SLC25A25/ADRB2/APOE/SQSTM1	7
311	24hA	BP	GO:0016237	microautophagy	4/310	24/21468	0.166667	11.5419	6.25464	0.000360686	0.0412811	0.0364972	SNX30/ATG4D/HSPA8/ATG9A	4
32	24hA	BP	GO:0071364	cellular response to epidermal growth factor stimulus	5/310	43/21468	0.116279	8.05251	5.60334	0.000373223	0.0413811	0.0365857	ZFP36L1/PDPK1/ZPR1/PLCG1/ERBB4	5
341	24hA	BP	GO:0048545	response to steroid hormone	15/310	379/21468	0.0395778	2.74083	4.13882	0.000439854	0.0451982	0.0399604	NR4A3/ZFP36L1/RXRA/ERRFI1/ZBTB7A/EGLN2/JUND/HSPA8/JUN/PCK1/GNRH1/FOSB/CLDN4/REST/MDM2	15
37	24hA	BP	GO:0099563	modification of synaptic structure	5/310	46/21468	0.108696	7.52735	5.36432	0.000513046	0.049197	0.0434958	DLGAP4/DRD1/ITPKA/ARHGAP44/REST	5
13	24hA	MF	GO:0031072	heat shock protein binding	13/318	160/21348	0.08125	5.45448	6.95464	8.59419e-07	0.000497604	0.000450516	CHORDC1/DNAJA2/DNAJA4/HSPA5/AHSA1/HSPA8/HSPA1L/DNAJB9/HSPA13/HSPA6/DNAJB1/FGF1/STIP1	13
211	24hA	MF	GO:0044183	protein folding chaperone	9/318	89/21348	0.101124	6.78864	6.72918	7.21062e-06	0.00127163	0.0011513	HSPA4/HSPA5/HSPA8/HSPA1L/ZPR1/HSPA13/HSPA6/DNAJB1/HSP90AA1	9
33	24hA	MF	GO:0001227	DNA-binding transcription repressor activity, RNA polymerase II-specific	16/318	289/21348	0.0553633	3.71665	5.71777	7.70615e-06	0.00127163	0.0011513	ZBTB7A/SKIL/ZBTB21/NFX1/JUN/NFIL3/CREM/SNAI1/BHLHE40/ZBTB26/ZNF750/FOXQ1/NFATC2/ZBTB14/ATF3/REST	16
46	24hA	MF	GO:0140662	ATP-dependent protein folding chaperone	7/318	50/21348	0.14	9.39849	7.31104	8.78503e-06	0.00127163	0.0011513	HSPA4/HSPA5/HSPA8/HSPA1L/HSPA13/HSPA6/HSP90AA1	7
62	24hA	MF	GO:0060590	ATPase regulator activity	7/318	58/21348	0.12069	8.10215	6.66006	2.38847e-05	0.00230487	0.00208677	DNAJA2/HSPA4/AHSA1/BAG3/HSPBP1/DNAJB1/FNIP1	7
82	24hA	MF	GO:0098641	cadherin binding involved in cell-cell adhesion	4/318	18/21348	0.222222	14.9182	7.26419	0.000125353	0.00907242	0.00821391	BAIAP2L1/EPCAM/TRIM29/CDC42EP1	4
101	24hA	MF	GO:0008140	cAMP response element binding protein binding	3/318	10/21348	0.3	20.1396	7.44421	0.000363564	0.0210504	0.0190584	DDIT3/CREM/SIK1	3
111	24hA	MF	GO:0035497	cAMP response element binding	3/318	12/21348	0.25	16.783	6.72491	0.00065194	0.0314561	0.0284795	NR4A3/CREB5/JUN	3
121	24hA	MF	GO:0180030	inositol phosphate kinase activity	3/318	12/21348	0.25	16.783	6.72491	0.00065194	0.0314561	0.0284795	ITPK1/ITPKA/IPPK	3
113	2hR	BP	GO:0035966	response to topologically incorrect protein	17/294	178/21468	0.0955056	6.97386	9.43051	4.21436e-10	1.42867e-06	1.26741e-06	DDIT3/DNAJB14/HSPA4/HSPA5/HSPA8/HSPA1L/BFAR/PPP1R15A/DNAJB9/BAG3/HSPA6/TMEM33/CREB3L3/RNF126/DNAJB1/HSP90AA1/ATF3	17
35	2hR	BP	GO:0042026	protein refolding	9/294	40/21468	0.225	16.4296	11.5094	2.82617e-09	3.19357e-06	2.83311e-06	CRYAA/DNAJA2/DNAJA4/HSPA5/HSPA8/HSPA1L/HSPA13/HSPA6/HSP90AA1	9
7	2hR	BP	GO:0016050	vesicle organization	21/294	420/21468	0.05	3.65102	6.46532	3.87905e-07	0.000187857	0.000166653	PLEKHA3/ABCA1/SORT1/RAB1A/STX5/CHMP5/BLOC1S5/SEC23B/RAB32/STX11/INSIG1/WASL/SNX11/TMCC1/UBAP1/APOE/SEC24A/ARL8B/PI4K2B/PDCD6/SQSTM1	21
122	2hR	BP	GO:0046486	glycerolipid metabolic process	20/294	446/21468	0.044843	3.27446	5.71961	3.89546e-06	0.00110047	0.000976258	SERAC1/HDHD5/DGAT2/DDHD1/LCAT/INSIG1/ITPKA/PIK3CB/PCK1/PLCG1/APOE/SIK1/PNPLA8/LPCAT4/HTR2C/PI4K2B/LIPE/TMEM150A/PIK3R3/G6PC1	20
131	2hR	BP	GO:0042632	cholesterol homeostasis	10/294	117/21468	0.0854701	6.24106	6.69824	4.88742e-06	0.00127449	0.00113064	ABCA1/ERRFI1/TTC39B/DGAT2/LIMA1/LCAT/INSIG1/APOE/SEC24A/G6PC1	10
17	2hR	BP	GO:0016197	endosomal transport	16/294	324/21468	0.0493827	3.60595	5.56932	1.12579e-05	0.00224496	0.00199157	PLEKHA3/ABCA1/SORT1/SNX30/STX5/CHMP5/ARHGAP44/MICALL2/TMCC1/UBAP1/RNF126/ARL8B/AP5B1/SQSTM1/KIF16B/PTPN23	16
20	2hR	BP	GO:0097191	extrinsic apoptotic signaling pathway	14/294	278/21468	0.0503597	3.67729	5.29431	3.21576e-05	0.00545071	0.00483548	SORT1/MKNK2/SKIL/ERBB3/MCL1/CYLD/FAIM2/BAG3/DIABLO/BCL2L2/FEM1B/ATF3/G0S2/TNFRSF10B	14
23	2hR	BP	GO:0072594	establishment of protein localization to organelle	19/294	497/21468	0.0382294	2.79152	4.76156	6.11686e-05	0.00901572	0.00799811	SORT1/CRY2/DDIT3/HSPA4/HSPA5/KPNA3/HSPA8/DRD1/HSPA1L/MICALL2/ZPR1/UBAP1/BAG3/MACROH2A1/ZFAND2B/USP36/HSP90AA1/SQSTM1/PTPN23	19
25	2hR	BP	GO:0006066	alcohol metabolic process	16/294	395/21468	0.0405063	2.95779	4.62763	0.000120556	0.0161599	0.0143359	ABCA1/ERRFI1/TTC39B/DGAT2/LIMA1/LCAT/INSIG1/ITPK1/ITPKA/IPPK/PCK1/APOE/LIPE/DHDDS/REST/FGF1	16
342	2hR	BP	GO:0048545	response to steroid hormone	15/294	379/21468	0.0395778	2.88999	4.3743	0.000251142	0.0250403	0.022214	ZFP36L1/ERRFI1/CRY2/ZBTB7A/EGLN2/FOSL1/FOS/JUND/HSPA8/JUN/PCK1/GNRH1/FOSB/REST/MDM2	15
36	2hR	BP	GO:0071364	cellular response to epidermal growth factor stimulus	5/294	43/21468	0.116279	8.49075	5.79371	0.000292665	0.0275593	0.0244486	ZFP36L1/FOS/ZPR1/PLCG1/ERBB4	5
42	2hR	BP	GO:0099563	modification of synaptic structure	5/294	46/21468	0.108696	7.937	5.54982	0.000403047	0.0314628	0.0279115	DLGAP4/DRD1/ITPKA/ARHGAP44/REST	5
43	2hR	BP	GO:0071456	cellular response to hypoxia	9/294	162/21468	0.0555556	4.05669	4.60167	0.000407689	0.0314628	0.0279115	ZFP36L1/EGLN2/FOS/PTGIS/PIK3CB/PCK1/ADO/MDM2/EGLN3	9
44	2hR	BP	GO:0051223	regulation of protein transport	17/294	485/21468	0.0350515	2.55948	4.09331	0.000408366	0.0314628	0.0279115	F2RL2/RHBDF2/NADK/HSPA8/INSIG1/ARHGAP44/ZPR1/APOE/SEC24A/BAG3/NDEL1/HSP90AA1/REST/F2RL1/PTPN23/MDM2/KLF7	17
48	2hR	BP	GO:0140627	ubiquitin-dependent protein catabolic process via the C-end degron rule pathway	3/294	12/21468	0.25	18.2551	7.04517	0.000510347	0.0353077	0.0313225	KLHDC10/TRPC4AP/FEM1B	3
52	2hR	BP	GO:0001659	temperature homeostasis	10/294	209/21468	0.0478469	3.4938	4.26895	0.000641857	0.041786	0.0370695	GADD45G/GRB10/DDIT3/DIO2/FLCN/DRD1/ADRB2/SQSTM1/G0S2/ELOVL6	10
141	2hR	MF	GO:0031072	heat shock protein binding	15/301	160/21348	0.09375	6.64909	8.57728	8.74224e-09	4.69458e-06	4.38032e-06	CHORDC1/DNAJA2/DNAJA4/DNAJB14/UNC45B/HSPA5/AHSA1/HSPA8/HSPA1L/DNAJB9/HSPA13/HSPA6/DNAJB1/FGF1/STIP1	15
24	2hR	MF	GO:0044183	protein folding chaperone	9/301	89/21348	0.101124	7.17205	6.97765	4.62794e-06	0.00109901	0.00102545	HSPA4/HSPA5/HSPA8/HSPA1L/ZPR1/HSPA13/HSPA6/DNAJB1/HSP90AA1	9
312	2hR	MF	GO:0140662	ATP-dependent protein folding chaperone	7/301	50/21348	0.14	9.9293	7.55944	6.13975e-06	0.00109901	0.00102545	HSPA4/HSPA5/HSPA8/HSPA1L/HSPA13/HSPA6/HSP90AA1	7
51	2hR	MF	GO:0060590	ATPase regulator activity	7/301	58/21348	0.12069	8.55974	6.89429	1.67855e-05	0.00180276	0.00168208	DNAJA2/HSPA4/AHSA1/BAG3/HSPBP1/DNAJB1/FNIP1	7
83	2hR	MF	GO:0001227	DNA-binding transcription repressor activity, RNA polymerase II-specific	13/301	289/21348	0.0449827	3.19033	4.48329	0.000251485	0.0168809	0.0157509	ZBTB7A/SKIL/ZBTB21/NFX1/NFIL3/JUN/BHLHE40/ZBTB26/ZNF750/NFATC2/ZBTB14/ATF3/REST	13
103	2hR	MF	GO:0180030	inositol phosphate kinase activity	3/301	12/21348	0.25	17.7309	6.93282	0.000555571	0.0298342	0.027837	ITPK1/ITPKA/IPPK	3
114	2hR	MF	GO:0045296	cadherin binding	14/301	359/21348	0.0389972	2.76582	4.03511	0.000619373	0.0302366	0.0282126	RAB1A/STX5/SCYL1/CHMP5/LIMA1/HSPA5/AHSA1/HSPA8/BAIAP2L1/BAG3/PDXDC1/DNAJB1/TRIM29/CDC42EP1	14
