# Supplementary material for: Diapause and Anoxia-Induced Quiescence Are Unique States in Embryos of the Annual Killifish, Austrofundulus limnaeus
Source: Biomolecules. 2025 Apr 1;15(4):515. doi: 10.3390/biom15040515 (PMC12024583; doi:10.3390/biom15040515)
Supplement: Supplementary file 1 [file biomolecules-15-00515-s001.zip › Table S8_Clouseretal2025.xlsx]

## Sheet: Sheet1
	Cluster	ONTOLOGY	ID	Description	GeneRatio	BgRatio	RichFactor	FoldEnrichment	zScore	pvalue	p.adjust	qvalue	geneID	Count
1	4hA	BP	GO:0060452	positive regulation of cardiac muscle contraction	1/2	11/21468	0.0909091	975.818	31.2148	0.00102454	0.018276	#N/A	RGS2	1
3	4hA	BP	GO:0060192	negative regulation of lipase activity	1/2	14/21468	0.0714286	766.714	27.6632	0.00130387	0.018276	#N/A	RGS2	1
4	4hA	BP	GO:0061052	negative regulation of cell growth involved in cardiac muscle cell development	1/2	14/21468	0.0714286	766.714	27.6632	0.00130387	0.018276	#N/A	RGS2	1
10	4hA	BP	GO:0010958	regulation of amino acid import across plasma membrane	1/2	24/21468	0.0416667	447.25	21.1133	0.00223469	0.018276	#N/A	RGS2	1
19	4hA	BP	GO:0010614	negative regulation of cardiac muscle hypertrophy	1/2	36/21468	0.0277778	298.167	17.2244	0.00335109	0.018276	#N/A	RGS2	1
20	4hA	BP	GO:0001975	response to amphetamine	1/2	37/21468	0.027027	290.108	16.9889	0.0034441	0.018276	#N/A	RGS2	1
21	4hA	BP	GO:0071875	adrenergic receptor signaling pathway	1/2	37/21468	0.027027	290.108	16.9889	0.0034441	0.018276	#N/A	RGS2	1
30	4hA	BP	GO:0043407	negative regulation of MAP kinase activity	1/2	43/21468	0.0232558	249.628	15.7525	0.00400204	0.018276	#N/A	RGS2	1
31	4hA	BP	GO:0051154	negative regulation of striated muscle cell differentiation	1/2	45/21468	0.0222222	238.533	15.3963	0.00418799	0.0185082	#N/A	RGS2	1
35	4hA	BP	GO:0042311	vasodilation	1/2	58/21468	0.0172414	185.069	13.5491	0.00539622	0.019935	#N/A	RGS2	1
36	4hA	BP	GO:0050873	brown fat cell differentiation	1/2	58/21468	0.0172414	185.069	13.5491	0.00539622	0.019935	#N/A	RGS2	1
39	4hA	BP	GO:0060135	maternal process involved in female pregnancy	1/2	61/21468	0.0163934	175.967	13.209	0.00567494	0.019935	#N/A	RGS2	1
78	4hA	BP	GO:0045471	response to ethanol	1/2	157/21468	0.00636943	68.3694	8.17779	0.0145733	0.0255498	#N/A	RGS2	1
79	4hA	BP	GO:0034763	negative regulation of transmembrane transport	1/2	163/21468	0.00613497	65.8528	8.02244	0.0151281	0.0255498	#N/A	RGS2	1
86	4hA	BP	GO:0010976	positive regulation of neuron projection development	1/2	177/21468	0.00564972	60.6441	7.69097	0.0164221	0.0255498	#N/A	RGS2	1
11	4hA	CC	GO:0009898	cytoplasmic side of plasma membrane	1/2	177/22654	0.00564972	63.9944	7.90576	0.0155657	0.0300421	#N/A	RGS2	1
32	4hA	CC	GO:0031965	nuclear membrane	1/2	350/22654	0.00285714	32.3629	5.55626	0.0306616	0.0306616	#N/A	TXLNG	1
12	4hA	MF	GO:0010854	adenylate cyclase regulator activity	1/2	10/21348	0.1	1067.4	32.6489	0.000936658	0.00978602	#N/A	RGS2	1
33	4hA	MF	GO:0001965	G-protein alpha-subunit binding	1/2	30/21348	0.0333333	355.8	18.8233	0.00280866	0.0102984	#N/A	RGS2	1
41	4hA	MF	GO:0048487	beta-tubulin binding	1/2	43/21348	0.0232558	248.233	15.7081	0.00402452	0.0110674	#N/A	RGS2	1
8	4hA	MF	GO:0005096	GTPase activator activity	1/2	300/21348	0.00333333	35.58	5.83855	0.0279088	0.0383747	#N/A	RGS2	1
9	4hA	MF	GO:0003924	GTPase activity	1/2	353/21348	0.00283286	30.238	5.36169	0.0327984	0.0400869	#N/A	RGS2	1
13	24hA	BP	GO:0006120	mitochondrial electron transport, NADH to ubiquinone	4/81	66/21468	0.0606061	16.0629	7.54232	0.000113456	0.04345	0.0374573	ND5/ND1/ND2/ND6	4
34	24hA	BP	GO:0009201	ribonucleoside triphosphate biosynthetic process	5/81	132/21468	0.0378788	10.0393	6.41088	0.000143527	0.04345	0.0374573	ND5/CTPS1/ND1/ND2/ND6	5
81	24hA	BP	GO:0032981	mitochondrial respiratory chain complex I assembly	4/81	78/21468	0.0512821	13.5916	6.85611	0.000216979	0.04345	0.0374573	ND5/ND1/ND2/ND6	4
101	24hA	BP	GO:0042776	proton motive force-driven mitochondrial ATP synthesis	4/81	84/21468	0.047619	12.6208	6.56727	0.000288518	0.0462205	0.0398458	ND5/ND1/ND2/ND6	4
111	24hA	CC	GO:0045178	basal part of cell	7/82	346/22654	0.0202312	5.58924	5.18482	0.000259953	0.0285948	0.0265426	FAP/RHCG/ORAI1/AQP10/SLC23A1/SLC26A6/SLC1A3	7
42	24hA	CC	GO:0045271	respiratory chain complex I	3/82	61/22654	0.0491803	13.587	5.93313	0.00141412	0.0388882	0.0360972	ND5/ND1/ND2	3
121	24hA	MF	GO:0022853	active monoatomic ion transmembrane transporter activity	8/81	320/21348	0.025	6.58889	6.21669	2.90568e-05	0.00583631	0.0051409	ND5/SLC23A1/SLC26A6/SLC1A3/SLC25A18/ND1/ND2/ND6	8
311	24hA	MF	GO:0008137	NADH dehydrogenase (ubiquinone) activity	4/81	56/21348	0.0714286	18.8254	8.24295	6.07949e-05	0.00583631	0.0051409	ND5/ND1/ND2/ND6	4
5	24hA	MF	GO:0015453	oxidoreduction-driven active transmembrane transporter activity	4/81	84/21348	0.047619	12.5503	6.54586	0.000294681	0.0169736	0.0149512	ND5/ND1/ND2/ND6	4
6	24hA	MF	GO:0008401	retinoic acid 4-hydroxylase activity	2/81	10/21348	0.2	52.7111	10.094	0.000627363	0.0301134	0.0265253	CYP2W1/CYP2C8	2
14	2hR	BP	GO:0003002	regionalization	13/90	464/21468	0.0280172	6.68305	8.02994	6.87944e-08	7.16185e-05	5.5063e-05	FOXG1/HOXA9/DKK1/NRARP/NOG/SP8/MSX1/MSX2/AXIN2/EMX2/HES7/SOX18/MAFB	13
2	2hR	BP	GO:0090596	sensory organ morphogenesis	11/90	314/21468	0.0350318	8.35626	8.52019	8.19903e-08	7.16185e-05	5.5063e-05	FOXG1/NOG/MSX1/SOX9/SOX8/GRHL3/RP1/POU3F4/COL8A1/SOX11/MAFB	11
43	2hR	BP	GO:2001053	regulation of mesenchymal cell apoptotic process	4/90	15/21468	0.266667	63.6089	15.7384	3.80533e-07	0.000166198	0.000127779	MSX1/SOX9/MSX2/POU3F4	4
112	2hR	BP	GO:0010171	body morphogenesis	5/90	55/21468	0.0909091	21.6848	9.96594	3.41286e-06	0.000542023	0.000416728	DKK1/CLDN5/NOG/MSX1/MAB21L2	5
17	2hR	BP	GO:0141091	transforming growth factor beta receptor superfamily signaling pathway	10/90	432/21468	0.0231481	5.5216	6.15994	1.33639e-05	0.00137333	0.00105587	DKK1/CLDN5/NOG/MSX1/MSX2/SPRED1/GDF10/CILP/SOX11/ID1	10
18	2hR	BP	GO:0030856	regulation of epithelial cell differentiation	7/90	190/21468	0.0368421	8.78807	6.99624	1.53096e-05	0.00148588	0.0011424	CLDN5/MSX1/SOX9/VCL/MSX2/SPRED1/ZFP36L1	7
191	2hR	BP	GO:0072089	stem cell proliferation	6/90	128/21468	0.046875	11.1813	7.49605	1.65078e-05	0.00151785	0.00116698	SOX9/AXIN2/ZFP36L1/SOX18/SOX11/PIM1	6
25	2hR	BP	GO:0007178	cell surface receptor protein serine/threonine kinase signaling pathway	10/90	462/21468	0.021645	5.16306	5.86929	2.37718e-05	0.00158135	0.0012158	DKK1/CLDN5/NOG/MSX1/MSX2/SPRED1/GDF10/CILP/SOX11/ID1	10
70	2hR	BP	GO:0001894	tissue homeostasis	7/90	297/21468	0.023569	5.622	5.20428	0.000253362	0.00613823	0.0047193	CLDN5/SOX9/VCL/CLDN3/RP1/IAPP/NANOS1	7
92	2hR	BP	GO:0070633	transepithelial transport	3/90	39/21468	0.0769231	18.3487	7.03594	0.000583769	0.0108494	0.00834142	RHCG/CLDN3/SLC1A3	3
96	2hR	BP	GO:0001570	vasculogenesis	4/90	92/21468	0.0434783	10.371	5.84441	0.000609071	0.0110838	0.00852165	SPRED1/ZFP36L1/ACKR3/SOX18	4
99	2hR	BP	GO:0031128	developmental induction	3/90	41/21468	0.0731707	17.4537	6.84222	0.000676817	0.011778	0.00905534	DKK1/SOX9/SOX8	3
119	2hR	BP	GO:0070778	L-aspartate transmembrane transport	2/90	12/21468	0.166667	39.7556	8.71312	0.00111621	0.0161158	0.0123904	SLC1A3/SLC25A18	2
134	2hR	BP	GO:1903238	positive regulation of leukocyte tethering or rolling	2/90	14/21468	0.142857	34.0762	8.03246	0.00153064	0.0199554	0.0153425	SELE/CHST2	2
145	2hR	BP	GO:0043517	positive regulation of DNA damage response, signal transduction by p53 class mediator	2/90	17/21468	0.117647	28.0627	7.24262	0.00226892	0.0273365	0.0210173	MSX1/SPRED1	2
153	2hR	BP	GO:0070561	vitamin D receptor signaling pathway	2/90	18/21468	0.111111	26.5037	7.02343	0.00254559	0.0290663	0.0223472	PIM1/MN1	2
159	2hR	BP	GO:0030278	regulation of ossification	4/90	139/21468	0.028777	6.86427	4.50049	0.0027962	0.0305977	0.0235246	DKK1/SOX9/GDF10/SOX11	4
164	2hR	BP	GO:0045836	positive regulation of meiotic nuclear division	2/90	20/21468	0.1	23.8533	6.63429	0.00314402	0.0332143	0.0255364	MSX1/MSX2	2
196	2hR	BP	GO:0016338	calcium-independent cell-cell adhesion via plasma membrane cell-adhesion molecules	2/90	25/21468	0.08	19.0827	5.86966	0.00489719	0.04365	0.0335597	CLDN5/CLDN3	2
200	2hR	BP	GO:0019755	one-carbon compound transport	2/90	26/21468	0.0769231	18.3487	5.74308	0.0052909	0.0457584	0.0351807	POU3F3/RHCG	2
203	2hR	BP	GO:0031333	negative regulation of protein-containing complex assembly	4/90	167/21468	0.0239521	5.71337	3.96747	0.00537194	0.0462304	0.0355437	DKK1/SOX9/IAPP/ABHD17A	4
209	2hR	BP	GO:0007612	learning	4/90	171/21468	0.0233918	5.57973	3.90123	0.00583632	0.0487399	0.037473	DKK1/CLDN5/LRRN4/NOG	4
211	2hR	BP	GO:0003416	endochondral bone growth	2/90	28/21468	0.0714286	17.0381	5.50989	0.00612038	0.0499641	0.0384142	SOX9/MSX2	2
214	2hR	BP	GO:0098664	G protein-coupled serotonin receptor signaling pathway	2/90	28/21468	0.0714286	17.0381	5.50989	0.00612038	0.0499641	0.0384142	CHRM5/HTR1A	2
