# Supplementary material for: Diapause and Anoxia-Induced Quiescence Are Unique States in Embryos of the Annual Killifish, Austrofundulus limnaeus
Source: Biomolecules. 2025 Apr 1;15(4):515. doi: 10.3390/biom15040515 (PMC12024583; doi:10.3390/biom15040515)
Supplement: Supplementary file 1 [file biomolecules-15-00515-s001.zip › Table S9_Clouseretal2025.xlsx]

## Sheet: Sheet1
	Cluster	category	subcategory	ID	Description	GeneRatio	BgRatio	RichFactor	FoldEnrichment	zScore	pvalue	p.adjust	qvalue	geneID	Count
1	4hA	Organismal Systems	Endocrine system	hsa04921	Oxytocin signaling pathway	1/1	155/8541	0.00645161	55.1032	7.35549	0.0181478	0.0291535	0.0102293	RGS2	1
2	4hA	Environmental Information Processing	Signal transduction	hsa04022	cGMP-PKG signaling pathway	1/1	166/8541	0.0060241	51.4518	7.10294	0.0194357	0.0291535	0.0102293	RGS2	1
3	24hA	Human Diseases	Cancer: overview	hsa05208	Chemical carcinogenesis - reactive oxygen species	7/43	227/8541	0.030837	6.12509	5.56691	0.000121724	0.0165545	0.014735	ND5/NOX1/SLC26A6/MAPK12/ND1/ND2/ND6	7
4	24hA	Human Diseases	Neurodegenerative disease	hsa05022	Pathways of neurodegeneration - multiple diseases	9/43	483/8541	0.0186335	3.70114	4.34722	0.00055099	0.0287946	0.0256299	ND5/DKK1/NOX1/CHRM5/FZD8/MAPK12/ND1/ND2/ND6	9
5	24hA	Human Diseases	Neurodegenerative disease	hsa05010	Alzheimer disease	8/43	391/8541	0.0204604	4.064	4.41167	0.000635175	0.0287946	0.0256299	ND5/DKK1/NOX1/CHRM5/FZD8/ND1/ND2/ND6	8
6	24hA	Organismal Systems	Nervous system	hsa04723	Retrograde endocannabinoid signaling	5/43	149/8541	0.033557	6.66537	4.96242	0.000852425	0.0289825	0.0257971	ND5/MAPK12/ND1/ND2/ND6	5
7	2hR	Metabolism	Metabolism of cofactors and vitamins	hsa00830	Retinol metabolism	4/41	68/8541	0.0588235	12.2539	6.47071	0.000298131	0.0262355	0.0238505	UGT2A2/CYP2W1/CYP2C8/DHRS4	4
